# Supplementary material for: Tetra­pyrazine­platinum(II) bis­(tetra­fluoro­borate) acetonitrile hemisolvate
Source: Acta Crystallogr Sect E Struct Rep Online. 2008 Oct 22;64(Pt 11):m1449. doi: 10.1107/S1600536808033679 (PMC2959766; doi:10.1107/S1600536808033679)
Supplement: Supplementary file 1 [file e-64-m1449-sup1.cif]

##############################################################################
###                                                                        ###
###        Electronic paper (Acta Crystallographica Section E)             ###
###                                                                        ###
##############################################################################
#                                                                            #
# This CIF contains the data in a paper accepted for publication in Acta     #
# Crystallographica Section E. It conforms to the requirements of Notes      #
# for Authors for Section E, and has been peer reviewed under the auspices   #
# of the IUCr Commission on Journals.                                        #
#                                                                            #
# Full details of the Crystallographic Information File format               #
# are given in the paper "The Crystallographic Information File (CIF):       #
# a New Standard Archive File for Crystallography" by S. R. Hall, F. H.      #
# Allen and I. D. Brown [Acta Cryst. (1991), A47, 655-685].                  #
#                                                                            #
# The current version of the core CIF dictionary is obtainable from          #
# ftp://ftp.iucr.org/pub/cif_core.dic. The current version number is 2.4.    #
#                                                                            #
# Software is freely available for graphical display of the structure(s) in  #
# this CIF.  For information consult the CIF home page http://www.iucr.org/  #
# cif/home.html                                                              #
#                                                                            #
# This file may be used for bona fide research purposes within the           #
# scientific community so long as proper attribution is given to the journal # 
# article from which it was obtained.                                        #
#                                                                            #
##############################################################################
                                             
data_global
_audit_creation_method     'WinGX routine CIF_UPDATE'
_audit_conform_dict_name     cif_core.dic
_audit_conform_dict_version     2.3
_journal_date_recd_electronic     2008-09-01
_journal_date_accepted     2008-10-15
_journal_name_full     'Acta Crystallographica, Section E'
_journal_year     2008
_journal_volume     64
_journal_issue     11
_journal_page_first     m1449
_journal_page_last     m1449
_journal_paper_category     QM
_journal_coeditor_code     PK2119
_publ_contact_author_name     'Smucker, Bradley W.'
_publ_contact_author_address
;
Department of Chemistry
Austin College
900 North Grand, Suite 61651
Sherman, TX, 75090-4400
USA
;
_publ_contact_author_email     bsmucker@austincollege.edu
_publ_contact_author_fax     '00(903)8132420'
_publ_contact_author_phone     '00(903)8132217'
_publ_section_title
;
Tetrapyrazineplatinum(II) bis(tetrafluoroborate) acetonitrile hemisolvate
;
loop_
    _publ_author_name
    _publ_author_address
    'Derry, Paul J.'
;
Department of Chemistry
Austin College
900 North Grand
Sherman, TX 75090-4400
USA
;
    'Xiaoping Wang'
;
Oak Ridge National Laboratory
PO Box 2008 MS6460
Oak Ridge
TN 37831-6460
USA
;
    'Bradley W. Smucker'
;
Department of Chemistry
Austin College
900 North Grand
Sherman, TX 75090-4400
USA
;
data_I
_audit_creation_method     'WinGX routine CIF_UPDATE'
_chemical_name_systematic
;
tetrapyrazineplatinum(II) bis(tetrafluoroborate) acetonitrile hemisolvate
;
_chemical_formula_moiety     'C16 H16 N8 Pt 2+, 2(B F4 -), 0.5(C2 H3 N)'
_chemical_formula_sum     'C17 H17.50 B2 F8 N8.50 Pt'
_chemical_formula_iupac     '[Pt (C4 H4 N2)4] (B F4)2, 0.5C2 H3 N'
_chemical_formula_weight     709.6
_symmetry_cell_setting     monoclinic
_symmetry_space_group_name_H-M     'C 2/c'
_symmetry_space_group_name_Hall     '-C 2yc'
loop_
    _symmetry_equiv_pos_as_xyz
    'x, y, z'
    '-x, y, -z+1/2'
    'x+1/2, y+1/2, z'
    '-x+1/2, y+1/2, -z+1/2'
    '-x, -y, -z'
    'x, -y, z-1/2'
    '-x+1/2, -y+1/2, -z'
    'x+1/2, -y+1/2, z-1/2'
_cell_length_a     13.862(4)
_cell_length_b     10.819(3)
_cell_length_c     17.262(5)
_cell_angle_alpha     90
_cell_angle_beta     91.607(3)
_cell_angle_gamma     90
_cell_volume     2587.8(13)
_cell_formula_units_Z     4
_cell_measurement_reflns_used     8501
_cell_measurement_theta_min     2.28
_cell_measurement_theta_max     27.76
_cell_measurement_temperature     296(2)
_exptl_crystal_description     'block'
_exptl_crystal_colour     'pale yellow'
_exptl_crystal_size_max     0.27
_exptl_crystal_size_mid     0.21
_exptl_crystal_size_min     0.19
_exptl_crystal_density_diffrn     1.821
_exptl_crystal_density_method     'not measured'
_exptl_crystal_F_000     1356
_exptl_absorpt_coefficient_mu     5.502
_exptl_absorpt_correction_type     Multi-scan
_exptl_absorpt_process_details     '(SADABS; Bruker, 2004)'
_exptl_absorpt_correction_T_min     0.2464
_exptl_absorpt_correction_T_max     0.3516
_diffrn_radiation_type     MoK\a
_diffrn_radiation_wavelength     0.71073
_diffrn_measurement_device_type     'Bruker APEXII CCD'
_diffrn_measurement_method     \w
_diffrn_reflns_number     11212
_diffrn_reflns_av_R_equivalents     0.0394
_diffrn_reflns_theta_min     2.36
_diffrn_reflns_theta_max     26.69
_diffrn_reflns_theta_full     26.69
_diffrn_measured_fraction_theta_max     1
_diffrn_measured_fraction_theta_full     1
_diffrn_reflns_limit_h_min     -17
_diffrn_reflns_limit_h_max     17
_diffrn_reflns_limit_k_min     -13
_diffrn_reflns_limit_k_max     13
_diffrn_reflns_limit_l_min     -21
_diffrn_reflns_limit_l_max     21
_reflns_number_total     2736
_reflns_number_gt     1846
_reflns_threshold_expression     I>2\s(I)
_refine_ls_structure_factor_coef     Fsqd
_refine_ls_matrix_type     full
_refine_ls_R_factor_gt     0.0329
_refine_ls_wR_factor_ref     0.1143
_refine_ls_goodness_of_fit_ref     1.201
_refine_ls_restrained_S_all     1.202
_refine_ls_number_reflns     2736
_refine_ls_number_parameters     167
_refine_ls_number_restraints     2
_refine_ls_hydrogen_treatment     constr
_refine_ls_weighting_scheme     calc
_refine_ls_weighting_details
        'calc w=1/[\s^2^(Fo^2^)+(0.0518P)^2^+10.4546P] where P=(Fo^2^+2Fc^2^)/3'
_refine_ls_shift/su_max     0.012
_refine_diff_density_max     1.577
_refine_diff_density_min     -0.448
_refine_ls_extinction_method     none
loop_
    _atom_type_symbol
    _atom_type_description
    _atom_type_scat_dispersion_real
    _atom_type_scat_dispersion_imag
    _atom_type_scat_source
    C C 0.0033 0.0016 'International Tables Vol C Tables 4.2.6.8 and 6.1.1.4'
    H H 0 0 'International Tables Vol C Tables 4.2.6.8 and 6.1.1.4'
    B B 0.0013 0.0007 'International Tables Vol C Tables 4.2.6.8 and 6.1.1.4'
    F F 0.0171 0.0103 'International Tables Vol C Tables 4.2.6.8 and 6.1.1.4'
    N N 0.0061 0.0033 'International Tables Vol C Tables 4.2.6.8 and 6.1.1.4'
    Pt Pt -1.7033 8.3905 'International Tables Vol C Tables 4.2.6.8 and 6.1.1.4'
_computing_data_collection     'APEX2 (Bruker, 2006)'
_computing_cell_refinement     'APEX2 (Bruker, 2006)'
_computing_data_reduction     'APEX2 (Bruker, 2006)'
_computing_structure_solution     'SHELXS97 (Sheldrick, 2008)'
_computing_structure_refinement     'SHELXL97 (Sheldrick, 2008)'
_computing_molecular_graphics
;
XP in SHELXTL (Sheldrick, 2008) and PLATON (Spek, 2003)
;
_computing_publication_material
                         'SHELXL97 (Sheldrick, 2008) and WinGX (Farrugia, 1999)'
loop_
    _atom_site_type_symbol
    _atom_site_label
    _atom_site_fract_x
    _atom_site_fract_y
    _atom_site_fract_z
    _atom_site_U_iso_or_equiv
    _atom_site_adp_type
    _atom_site_calc_flag
    _atom_site_refinement_flags
    _atom_site_occupancy
    _atom_site_disorder_assembly
    _atom_site_disorder_group
    Pt Pt1 0 0.5 0 0.04102(14) Uani d S 1 . .
    N N1 0.0732(4) 0.5078(5) 0.1031(4) 0.0463(13) Uani d . 1 . .
    N N2 0.1147(4) 0.4171(5) -0.0466(3) 0.0435(13) Uani d . 1 . .
    N N3 0.1705(8) 0.5173(9) 0.2459(5) 0.090(3) Uani d . 1 . .
    N N4 0.2743(5) 0.3006(7) -0.1078(4) 0.0693(19) Uani d . 1 . .
    C C1 0.1234(7) 0.6071(9) 0.1267(5) 0.072(3) Uani d . 1 . .
    H H1A 0.1267 0.6756 0.0943 0.087 Uiso calc R 1 . .
    C C2 0.1699(8) 0.6096(12) 0.1971(6) 0.092(3) Uani d . 1 . .
    H H2A 0.2031 0.6811 0.2113 0.11 Uiso calc R 1 . .
    C C3 0.1246(7) 0.4181(12) 0.2223(5) 0.081(3) Uani d . 1 . .
    H H3A 0.1257 0.3491 0.2545 0.097 Uiso calc R 1 . .
    C C4 0.0729(6) 0.4100(8) 0.1496(5) 0.060(2) Uani d . 1 . .
    H H4A 0.04 0.3383 0.1352 0.072 Uiso calc R 1 . .
    C C5 0.1983(6) 0.4785(6) -0.0567(5) 0.0509(19) Uani d . 1 . .
    H H5A 0.2027 0.5615 -0.043 0.061 Uiso calc R 1 . .
    C C6 0.2764(6) 0.4203(9) -0.0868(5) 0.066(2) Uani d . 1 . .
    H H6A 0.3329 0.465 -0.093 0.079 Uiso calc R 1 . .
    C C7 0.1921(7) 0.2422(8) -0.0975(5) 0.063(2) Uani d . 1 . .
    H H7A 0.1881 0.1592 -0.1112 0.076 Uiso calc R 1 . .
    C C8 0.1128(6) 0.2975(7) -0.0678(5) 0.058(2) Uani d . 1 . .
    H H8A 0.0566 0.2518 -0.0622 0.07 Uiso calc R 1 . .
    B B1 0.1048(10) 0.1540(11) 0.4316(8) 0.081(3) Uani d . 1 . .
    F F1 0.1311(10) 0.1855(9) 0.5039(6) 0.226(6) Uani d . 1 . .
    F F2 0.1324(7) 0.2427(8) 0.3805(6) 0.163(4) Uani d . 1 . .
    F F3 0.0102(6) 0.1483(9) 0.4290(6) 0.172(4) Uani d . 1 . .
    F F4 0.1480(6) 0.0465(7) 0.4153(5) 0.125(3) Uani d . 1 . .
    N N1S 0 0.224(3) -0.25 0.174(15) Uiso d SPD 0.5 . .
    C C1S 0 0.124(3) -0.25 0.093(9) Uiso d SPD 0.5 . .
    C C2S 0 -0.014(3) -0.25 0.16(2) Uiso d SPD 0.5 . .
    H H2S1 0.039 -0.0435 -0.207 0.241 Uiso calc PR 0.25 . .
    H H2S2 0.0259 -0.0435 -0.2976 0.241 Uiso calc PR 0.25 . .
    H H2S3 -0.0649 -0.0435 -0.2454 0.241 Uiso calc PR 0.25 . .
loop_
    _atom_site_aniso_label
    _atom_site_aniso_U_11
    _atom_site_aniso_U_22
    _atom_site_aniso_U_33
    _atom_site_aniso_U_12
    _atom_site_aniso_U_13
    _atom_site_aniso_U_23
    Pt1 0.0407(2) 0.0471(2) 0.0350(2) 0.00181(19) -0.00349(13) -0.00503(18)
    N1 0.045(3) 0.053(3) 0.041(3) 0.007(3) -0.003(2) -0.006(3)
    N2 0.045(3) 0.049(3) 0.037(3) 0.004(3) -0.003(2) 0.002(2)
    N3 0.092(7) 0.128(9) 0.049(5) -0.012(5) -0.026(4) -0.011(5)
    N4 0.054(4) 0.081(5) 0.073(5) 0.015(4) 0.003(3) -0.014(4)
    C1 0.082(6) 0.074(6) 0.060(5) -0.027(5) -0.016(5) -0.004(4)
    C2 0.101(8) 0.111(9) 0.062(6) -0.038(7) -0.028(6) -0.007(6)
    C3 0.080(6) 0.108(9) 0.053(5) 0.021(6) -0.004(5) 0.013(6)
    C4 0.063(5) 0.062(5) 0.055(5) 0.006(4) -0.016(4) 0.004(4)
    C5 0.047(4) 0.047(5) 0.058(5) 0.000(3) -0.001(3) -0.001(3)
    C6 0.046(4) 0.080(6) 0.072(6) 0.002(4) 0.005(4) 0.001(5)
    C7 0.074(6) 0.049(5) 0.066(5) 0.016(4) -0.004(4) -0.013(4)
    C8 0.061(5) 0.052(4) 0.062(5) -0.004(4) 0.000(4) -0.012(4)
    B1 0.091(9) 0.064(7) 0.088(9) 0.024(6) -0.018(7) -0.003(6)
    F1 0.329(15) 0.179(9) 0.166(9) 0.089(9) -0.080(10) -0.091(8)
    F2 0.192(9) 0.109(6) 0.188(9) 0.034(6) 0.032(7) 0.062(6)
    F3 0.088(5) 0.200(9) 0.227(11) 0.021(6) -0.015(6) 0.031(7)
    F4 0.172(8) 0.073(3) 0.131(6) 0.050(5) -0.001(5) -0.006(4)
_geom_special_details
;
All e.s.d.'s (except the e.s.d. in the dihedral angle between two l.s. planes)
are estimated using the full covariance matrix. The cell e.s.d.'s are taken
into account individually in the estimation of e.s.d.'s in distances, angles
and torsion angles; correlations between e.s.d.'s in cell parameters are only
used when they are defined by crystal symmetry. An approximate (isotropic)
treatment of cell e.s.d.'s is used for estimating e.s.d.'s involving l.s.
planes.
;
loop_
    _geom_bond_atom_site_label_1
    _geom_bond_atom_site_label_2
    _geom_bond_site_symmetry_2
    _geom_bond_distance
    _geom_bond_publ_flag
    Pt1 N2 5_565 2.012(5) ?
    Pt1 N2 . 2.012(5) ?
    Pt1 N1 5_565 2.026(6) ?
    Pt1 N1 . 2.026(6) ?
    N1 C4 . 1.327(10) ?
    N1 C1 . 1.337(10) ?
    N2 C8 . 1.345(9) ?
    N2 C5 . 1.352(9) ?
    N3 C3 . 1.307(14) ?
    N3 C2 . 1.307(13) ?
    N4 C7 . 1.319(11) ?
    N4 C6 . 1.344(11) ?
    C1 C2 . 1.360(12) ?
    C1 H1A . 0.93 ?
    C2 H2A . 0.93 ?
    C3 C4 . 1.432(12) ?
    C3 H3A . 0.93 ?
    C4 H4A . 0.93 ?
    C5 C6 . 1.368(11) ?
    C5 H5A . 0.93 ?
    C6 H6A . 0.93 ?
    C7 C8 . 1.364(11) ?
    C7 H7A . 0.93 ?
    C8 H8A . 0.93 ?
    B1 F3 . 1.312(14) ?
    B1 F1 . 1.335(14) ?
    B1 F4 . 1.342(12) ?
    B1 F2 . 1.365(14) ?
    N1S C1S . 1.086(14) ?
    C1S C2S . 1.492(10) ?
    C2S H2S1 . 0.96 ?
    C2S H2S2 . 0.96 ?
    C2S H2S3 . 0.96 ?
loop_
    _geom_angle_atom_site_label_1
    _geom_angle_atom_site_label_2
    _geom_angle_atom_site_label_3
    _geom_angle_site_symmetry_1
    _geom_angle_site_symmetry_3
    _geom_angle
    _geom_angle_publ_flag
    N2 Pt1 N2 5_565 . 180.0(3) ?
    N2 Pt1 N1 5_565 5_565 89.3(2) ?
    N2 Pt1 N1 . 5_565 90.7(2) ?
    N2 Pt1 N1 5_565 . 90.7(2) ?
    N2 Pt1 N1 . . 89.3(2) ?
    N1 Pt1 N1 5_565 . 180.00(18) ?
    C4 N1 C1 . . 117.9(7) ?
    C4 N1 Pt1 . . 119.2(5) ?
    C1 N1 Pt1 . . 123.0(5) ?
    C8 N2 C5 . . 116.6(6) ?
    C8 N2 Pt1 . . 121.9(5) ?
    C5 N2 Pt1 . . 121.5(5) ?
    C3 N3 C2 . . 115.6(9) ?
    C7 N4 C6 . . 115.9(7) ?
    N1 C1 C2 . . 121.1(9) ?
    N1 C1 H1A . . 119.4 ?
    C2 C1 H1A . . 119.4 ?
    N3 C2 C1 . . 123.8(10) ?
    N3 C2 H2A . . 118.1 ?
    C1 C2 H2A . . 118.1 ?
    N3 C3 C4 . . 123.4(10) ?
    N3 C3 H3A . . 118.3 ?
    C4 C3 H3A . . 118.3 ?
    N1 C4 C3 . . 118.1(8) ?
    N1 C4 H4A . . 120.9 ?
    C3 C4 H4A . . 120.9 ?
    N2 C5 C6 . . 120.9(7) ?
    N2 C5 H5A . . 119.6 ?
    C6 C5 H5A . . 119.6 ?
    N4 C6 C5 . . 122.3(8) ?
    N4 C6 H6A . . 118.8 ?
    C5 C6 H6A . . 118.8 ?
    N4 C7 C8 . . 123.3(8) ?
    N4 C7 H7A . . 118.4 ?
    C8 C7 H7A . . 118.4 ?
    N2 C8 C7 . . 121.0(8) ?
    N2 C8 H8A . . 119.5 ?
    C7 C8 H8A . . 119.5 ?
    F3 B1 F1 . . 106.8(12) ?
    F3 B1 F4 . . 113.9(12) ?
    F1 B1 F4 . . 107.8(10) ?
    F3 B1 F2 . . 108.0(10) ?
    F1 B1 F2 . . 110.5(12) ?
    F4 B1 F2 . . 109.8(11) ?
    N1S C1S C2S . . 180.000(5) ?
    C1S C2S H2S1 . . 109.5 ?
    C1S C2S H2S2 . . 109.5 ?
    H2S1 C2S H2S2 . . 109.5 ?
    C1S C2S H2S3 . . 109.5 ?
    H2S1 C2S H2S3 . . 109.5 ?
    H2S2 C2S H2S3 . . 109.5 ?
