# Supplementary material for: Tetra­pyrazine­platinum(II) bis­(tetra­fluoro­borate) acetonitrile hemisolvate
Source: Acta Crystallogr Sect E Struct Rep Online. 2008 Oct 22;64(Pt 11):m1449. doi: 10.1107/S1600536808033679 (PMC2959766; doi:10.1107/S1600536808033679)
Supplement: Supplementary file 2 [file e-64-m1449-Isup2.hkl]

#
# h,k,l, Fc-squared, Fo-squared, sigma(Fo-squared) and status flag
#
data_I
_shelx_title ' Ptpyz4(BF4)2 0.5MeCN in C2/c'
_shelx_refln_list_code          4
_shelx_F_calc_maximum      505.29
_exptl_crystal_F_000      1356.00
_reflns_d_resolution_high  0.7912
 
loop_
 _symmetry_equiv_pos_as_xyz
 'x, y, z'
 '-x, y, -z+1/2'
 'x+1/2, y+1/2, z'
 '-x+1/2, y+1/2, -z+1/2'
 '-x, -y, -z'
 'x, -y, z-1/2'
 '-x+1/2, -y+1/2, -z'
 'x+1/2, -y+1/2, z-1/2'
 
_cell_length_a    13.8620
_cell_length_b    10.8190
_cell_length_c    17.2620
_cell_angle_alpha  90.000
_cell_angle_beta   91.607
_cell_angle_gamma  90.000
 
_shelx_F_squared_multiplier     1.000
 
loop_
 _refln_index_h
 _refln_index_k
 _refln_index_l
 _refln_F_squared_calc
 _refln_F_squared_meas
 _refln_F_squared_sigma
 _refln_observed_status
   2   0   0    54670.38    87336.42   4539.96 o
   4   0   0     7736.23     8486.63    389.80 o
   6   0   0    66290.63    58389.16   1543.48 o
   8   0   0    48036.37    42141.97   1123.62 o
  10   0   0    31566.15    30937.17    920.86 o
  12   0   0     9724.60     9880.48    301.20 o
  14   0   0     7336.44     6887.10    238.84 o
  16   0   0     4139.20     4442.04    246.22 o
   1   1   0   147517.06   110188.60   2511.56 o
   3   1   0    26346.84    22862.33    606.49 o
   5   1   0    24085.56    24879.82    514.67 o
   7   1   0    25295.99    25934.77    492.77 o
   9   1   0    17465.66    18116.72    406.15 o
  11   1   0    18055.39    19032.94    375.40 o
  13   1   0     5904.78     6177.95    152.83 o
  15   1   0     6181.94     6186.81    181.26 o
  17   1   0     2461.57     2530.05    142.10 o
   0   2   0   100257.13   116294.33   5807.73 o
   2   2   0    72398.69    81867.90   1690.07 o
   4   2   0    48151.98    48762.07    910.31 o
   6   2   0    43282.32    42886.35    881.74 o
   8   2   0    16918.76    16470.10    321.55 o
  10   2   0    16513.79    16738.30    331.02 o
  12   2   0    11961.48    12228.68    282.39 o
  14   2   0     7247.90     6836.62    186.93 o
  16   2   0     3451.88     3567.96    137.25 o
   1   3   0   121431.77   123359.91   3062.11 o
   3   3   0    58231.71    56058.40   1143.57 o
   5   3   0    72527.84    68187.66   1464.41 o
   7   3   0    20487.02    18622.12    379.60 o
   9   3   0    22528.04    22338.44    515.74 o
  11   3   0    15573.08    15153.64    337.18 o
  13   3   0     8786.16     9024.82    225.82 o
  15   3   0     4558.67     4668.37    155.94 o
  17   3   0     1824.71     1710.33    114.02 o
   0   4   0    77630.09    68708.77   1808.62 o
   2   4   0    26352.11    24854.71    513.77 o
   4   4   0    37194.32    38511.09    792.13 o
   6   4   0    35692.31    38575.55    839.42 o
   8   4   0    11588.06     9991.10    345.92 o
  10   4   0    12387.29    11801.77    419.31 o
  12   4   0     8218.95     8345.49    264.96 o
  14   4   0     5089.65     4962.40    159.58 o
  16   4   0     2636.55     2590.49    139.19 o
   1   5   0    27280.84    27445.45    637.91 o
   3   5   0    51273.34    50784.63   1234.96 o
   5   5   0    42071.56    39309.29    813.01 o
   7   5   0    14380.34    14083.89    461.13 o
   9   5   0    10855.50    11250.63    259.15 o
  11   5   0    11056.96    10871.13    257.06 o
  13   5   0     5872.65     5563.36    166.47 o
  15   5   0     3124.44     2730.82    146.46 o
   0   6   0    22131.95    21196.51    572.71 o
   2   6   0    40631.80    41226.12    773.54 o
   4   6   0    34378.19    34460.59    913.83 o
   6   6   0    18384.76    18671.46    439.69 o
   8   6   0    10945.20    10122.71    236.13 o
  10   6   0     9558.22     9647.76    267.01 o
  12   6   0     6638.98     6508.65    284.79 o
  14   6   0     3395.26     3356.50    229.75 o
   1   7   0    19529.04    18664.89    361.49 o
   3   7   0    14949.55    15578.01    305.30 o
   5   7   0    27315.42    28351.36    836.63 o
   7   7   0     7863.67     8212.62    200.80 o
   9   7   0     5666.01     5272.70    184.36 o
  11   7   0     4864.58     4593.63    168.73 o
  13   7   0     4551.00     4662.32    211.80 o
  15   7   0     1699.01     1546.61    132.69 o
   0   8   0    17174.75    17181.24    477.18 o
   2   8   0    18449.93    17938.58    351.26 o
   4   8   0    14206.75    13275.25    297.01 o
   6   8   0    11220.59    10217.84    470.60 o
   8   8   0     4741.02     5078.91    174.78 o
  10   8   0     5505.72     5214.88    185.95 o
  12   8   0     3797.14     3854.45    208.22 o
  14   8   0     1884.64     1667.76    132.15 o
   1   9   0    16258.72    16195.32    322.57 o
   3   9   0     7051.39     7647.32    213.77 o
   5   9   0     6532.48     6102.53    188.02 o
   7   9   0     5902.83     6075.93    193.63 o
   9   9   0     4187.49     4598.95    177.33 o
  11   9   0     2917.90     3164.95    151.84 o
  13   9   0     1701.87     1675.97    137.10 o
   0  10   0     9419.80     9067.37    508.97 o
   2  10   0     7781.36     7333.38    212.77 o
   4  10   0     5784.58     5615.80    196.06 o
   6  10   0     3017.68     3107.05    135.03 o
   8  10   0     3712.50     3638.10    152.54 o
  10  10   0     2518.69     2589.95    187.91 o
   1  11   0     7646.46     7478.51    326.65 o
   3  11   0     3233.46     3381.69    140.75 o
   5  11   0     2469.62     2603.65    128.37 o
   7  11   0     2780.45     2739.12    136.81 o
   9  11   0     1778.80     1780.81    125.73 o
   0  12   0     4115.47     3796.17    320.94 o
   2  12   0     2943.10     3206.57    380.91 o
   4  12   0     2352.67     2104.12    142.62 o
   6  12   0     1639.48     1564.23    141.49 o
   8  12   0     1168.96     1152.48    150.67 o
   1  13   0     1945.84     1513.54    296.63 o
   3  13   0     1808.50     1282.08    173.49 o
   5  13   0     1184.37     1137.77    135.93 o
 -17   1   1       12.29      -13.38    108.58 o
 -15   1   1        5.89      116.22     71.68 o
 -13   1   1      312.57      311.49     67.43 o
 -11   1   1      362.08      478.92     49.08 o
  -9   1   1     1381.61     1406.96     54.54 o
  -7   1   1       80.51       78.49     32.05 o
  -5   1   1     6115.37     4627.60     97.45 o
  -3   1   1     9736.15     9554.07    200.64 o
  -1   1   1      395.20      176.65     11.50 o
   1   1   1     1516.27      135.18     43.02 o
   3   1   1     5419.73     9234.87    177.10 o
   5   1   1     2430.29     1911.39     49.55 o
   7   1   1      309.41      417.66     38.66 o
   9   1   1       81.46       43.95     36.69 o
  11   1   1       44.92       92.70     43.81 o
  13   1   1       15.63       59.72     54.98 o
  15   1   1       25.06      112.88     80.12 o
  17   1   1        9.82       36.02    106.38 o
 -16   2   1       16.78       44.64     85.68 o
 -14   2   1       85.35      130.41     74.56 o
 -12   2   1      248.31      397.46     63.60 o
 -10   2   1       42.70       -1.45     37.98 o
  -8   2   1      470.88      474.74     40.17 o
  -6   2   1      766.32      565.51     42.26 o
  -4   2   1     3126.63     3657.00     79.13 o
  -2   2   1     2521.01     1491.15     35.63 o
   0   2   1    12518.03     5099.53     98.80 o
   2   2   1    27883.38    44072.71    897.69 o
   4   2   1     4917.23     5514.82    123.05 o
   6   2   1     5570.59     6257.25    129.93 o
   8   2   1       83.65      123.50     51.03 o
  10   2   1       27.79       -4.04     42.65 o
  12   2   1      372.16      365.57     61.69 o
  14   2   1       10.80      130.95     72.25 o
  16   2   1        8.11      141.52     84.76 o
 -17   3   1        5.93      -40.07     92.90 o
 -15   3   1       20.29      259.50     85.12 o
 -13   3   1       70.27      172.63     67.96 o
 -11   3   1        5.82      -10.32     55.39 o
  -9   3   1        9.08      -38.05     38.05 o
  -7   3   1       52.87      183.14     26.36 o
  -5   3   1        1.24       94.97     38.16 o
  -3   3   1       76.82      104.75     22.32 o
  -1   3   1      318.22       56.75     14.62 o
   1   3   1      533.89       57.71     17.40 o
   3   3   1     2886.05     2053.68     65.65 o
   5   3   1       52.23      130.23     29.58 o
   7   3   1     1585.04     1693.33     74.74 o
   9   3   1       13.22       22.00     35.14 o
  11   3   1       11.08       55.11     55.07 o
  13   3   1       14.10      164.05     67.84 o
  15   3   1        8.55      176.89    100.68 o
  17   3   1       11.01       12.74    103.90 o
 -16   4   1        3.00       84.71     91.38 o
 -14   4   1       63.04       70.05     77.91 o
 -12   4   1        5.43       68.72     63.08 o
 -10   4   1      143.45      177.70     62.79 o
  -8   4   1      196.22      224.91     51.99 o
  -6   4   1     1287.76     1422.02     75.97 o
  -4   4   1     1093.02      805.67     67.26 o
  -2   4   1      584.52      566.59     27.89 o
   0   4   1       19.30       17.42     18.19 o
   2   4   1      492.26      432.17     27.78 o
   4   4   1      603.12      710.86     57.47 o
   6   4   1      665.24      780.47     46.96 o
   8   4   1      113.45       65.42     42.61 o
  10   4   1       23.65      112.41     54.58 o
  12   4   1       47.30       45.27     67.30 o
  14   4   1       11.62      -68.36     76.36 o
  16   4   1        0.51      -50.85     97.04 o
 -15   5   1       18.81        0.17     91.89 o
 -13   5   1       35.17       56.82     72.47 o
 -11   5   1      551.98      596.74     83.37 o
  -9   5   1      183.81      194.77     57.21 o
  -7   5   1      638.17      804.65     55.18 o
  -5   5   1     1523.66     1460.62     59.64 o
  -3   5   1      541.11      462.10     36.69 o
  -1   5   1       64.39       30.07     23.68 o
   1   5   1     1031.10     1749.45     52.11 o
   3   5   1      622.20      522.06     35.35 o
   5   5   1        8.62       14.47     34.13 o
   7   5   1       15.72       63.12     45.33 o
   9   5   1      167.49      328.04     55.12 o
  11   5   1       32.21      143.63     62.14 o
  13   5   1       21.56      -12.92     94.05 o
  15   5   1       38.04      195.57     99.14 o
 -14   6   1       64.98        6.08     91.45 o
 -12   6   1        4.44       89.25     85.05 o
 -10   6   1        8.34      150.90     62.84 o
  -8   6   1       46.79       58.94     52.71 o
  -6   6   1     1465.76     1447.35     67.56 o
  -4   6   1      469.38      827.83     88.44 o
  -2   6   1      786.53      972.70     54.37 o
   0   6   1     1198.13     1637.45     54.49 o
   2   6   1     2890.84     2365.71     66.47 o
   4   6   1      133.53      202.57     41.71 o
   6   6   1      515.47      359.38     47.43 o
   8   6   1       54.68      235.46     53.91 o
  10   6   1       12.39      118.30     75.77 o
  12   6   1       28.05       70.73     89.66 o
  14   6   1      143.53      218.93     96.61 o
 -15   7   1        2.77       38.67    103.28 o
 -13   7   1        4.64      106.42     98.74 o
 -11   7   1        6.74        2.80     89.41 o
  -9   7   1       50.48       69.33     62.54 o
  -7   7   1       68.73      154.18     53.05 o
  -5   7   1      169.57      273.91     56.54 o
  -3   7   1      219.02      269.48     32.70 o
  -1   7   1      134.56      273.50     35.60 o
   1   7   1       52.90       31.96     31.08 o
   3   7   1      681.31      567.69     38.29 o
   5   7   1       79.43       62.68     47.04 o
   7   7   1       83.47      105.43     70.25 o
   9   7   1        1.74       26.70     71.65 o
  11   7   1        0.55      -27.66     86.35 o
  13   7   1       45.04      330.00    101.78 o
  15   7   1        9.13       88.91    111.67 o
 -14   8   1        0.37      -10.98    106.87 o
 -12   8   1        1.15     -105.50    123.06 o
 -10   8   1        4.86       -2.74     85.90 o
  -8   8   1       88.20       23.19     78.37 o
  -6   8   1      105.45      136.32     60.45 o
  -4   8   1      834.28      706.76     57.93 o
  -2   8   1      118.19      168.02     41.16 o
   0   8   1       78.97       68.79     43.98 o
   2   8   1       23.01       -8.40     37.65 o
   4   8   1      329.08      211.26     64.22 o
   6   8   1       71.70       36.34     77.71 o
   8   8   1       73.92       15.88     82.30 o
  10   8   1        1.26      -47.70    101.07 o
  12   8   1       48.22       34.03    102.86 o
  14   8   1       11.26      -72.84    106.74 o
 -13   9   1        0.31      -14.80    108.61 o
 -11   9   1       15.89      -84.09    101.83 o
  -9   9   1      114.99      219.17     95.73 o
  -7   9   1       60.30      113.66     81.62 o
  -5   9   1       39.54       54.50     70.69 o
  -3   9   1      895.82     1044.26     91.46 o
  -1   9   1      183.66      367.22     70.31 o
   1   9   1      282.48      288.14     52.91 o
   3   9   1      528.07      511.90    126.43 o
   5   9   1      178.26       77.09     70.44 o
   7   9   1     1340.46     1569.51    135.70 o
   9   9   1       38.78      183.89     90.08 o
  11   9   1       15.68      126.46     96.53 o
  13   9   1       46.01      192.73    115.09 o
 -10  10   1        1.02       72.33    113.42 o
  -8  10   1       23.15      -26.60     90.79 o
  -6  10   1       10.65       -5.92     82.07 o
  -4  10   1      327.44      219.15     76.28 o
  -2  10   1       33.59       96.58     69.11 o
   0  10   1       64.04       -6.33     72.93 o
   2  10   1       90.05      106.26    105.28 o
   4  10   1        2.87       98.20     91.71 o
   6  10   1       99.27      197.57     82.90 o
   8  10   1        6.28       35.18     93.39 o
  10  10   1        2.04       53.49    139.45 o
  -9  11   1        8.67       -3.27    103.58 o
  -7  11   1        0.28       19.14    118.38 o
  -5  11   1       45.32      -45.35    104.81 o
  -3  11   1       84.76       69.70     95.94 o
  -1  11   1       86.15      218.67    204.23 o
   1  11   1       11.46       92.94    131.79 o
   3  11   1        6.83      -25.20    112.30 o
   5  11   1        2.38      -15.06     86.10 o
   7  11   1        8.67       77.70     91.24 o
   9  11   1        4.95      -54.55    103.69 o
  -8  12   1       13.49      -25.27    105.02 o
  -6  12   1       10.99       54.05    116.88 o
  -4  12   1       51.93       -2.96    102.97 o
  -2  12   1       20.64      195.99    147.84 o
   0  12   1       19.71      269.07    144.42 o
   2  12   1        5.79      191.94    144.36 o
   4  12   1       12.74       94.63    101.68 o
   6  12   1        2.14      -78.58     96.03 o
   8  12   1        1.24        7.98    107.42 o
  -5  13   1        3.29      -14.78    119.18 o
  -3  13   1       71.74       28.06    157.01 o
  -1  13   1       13.72      157.38    157.01 o
   1  13   1       12.43     -150.74    150.74 o
   3  13   1        0.02       -1.17    158.12 o
   5  13   1       15.07      -70.53    158.75 o
 -16   0   2     3310.97     3369.53    301.49 o
 -14   0   2     8152.15     8201.19    269.24 o
 -12   0   2     2739.63     3120.57    186.90 o
 -10   0   2    23470.42    22284.37    612.66 o
  -8   0   2    25978.96    23740.07    685.35 o
  -6   0   2    58249.63    55076.37   1785.69 o
  -4   0   2    80482.51    77306.04   2034.48 o
  -2   0   2    45416.75    34491.32    908.37 o
   0   0   2   208111.41   141848.19   4590.29 o
   2   0   2   109272.98    79681.90   2098.05 o
   4   0   2    28663.88    22930.60    610.79 o
   6   0   2    14944.80    15745.20    572.24 o
   8   0   2    57831.12    58600.45   1553.47 o
  10   0   2    32282.73    34047.00    917.74 o
  12   0   2    17566.68    17087.52    485.93 o
  14   0   2     4400.16     4609.75    271.99 o
  16   0   2     3276.88     3776.79    228.92 o
 -17   1   2     2811.65     2849.42    146.62 o
 -15   1   2     5293.22     5472.15    166.74 o
 -13   1   2     6553.56     7031.26    187.21 o
 -11   1   2     9796.73     9118.59    195.99 o
  -9   1   2    27951.77    27412.63    525.19 o
  -7   1   2    29736.63    28502.27    790.35 o
  -5   1   2    37796.31    39092.13    732.09 o
  -3   1   2   245085.16   248967.11   8483.33 o
  -1   1   2    73918.63   103154.41   2104.76 o
   1   1   2    32443.72    54502.52   1014.19 o
   3   1   2    41518.56    54360.89   1485.37 o
   5   1   2    54713.03    53523.18    998.54 o
   7   1   2    23173.34    22866.36    483.77 o
   9   1   2    29470.57    28181.82    620.41 o
  11   1   2    21427.48    21213.63    415.09 o
  13   1   2     6063.21     5910.43    164.18 o
  15   1   2     4854.49     4985.76    158.67 o
  17   1   2     1499.92     1542.58    182.02 o
 -16   2   2     3274.07     3540.49    154.13 o
 -14   2   2     6053.25     6386.89    180.70 o
 -12   2   2     9071.37     9183.91    223.20 o
 -10   2   2    14503.78    13753.77    277.85 o
  -8   2   2    23792.04    23487.88    482.67 o
  -6   2   2    29899.37    31677.20    598.41 o
  -4   2   2   100910.63   103379.53   2106.20 o
  -2   2   2   130423.28   124347.02   2309.16 o
   0   2   2    40749.10    36182.07    674.08 o
   2   2   2    27872.93    27125.50    507.76 o
   4   2   2    50229.79    52516.30   1170.52 o
   6   2   2    35129.27    37775.09    710.02 o
   8   2   2    27860.88    29250.71    557.15 o
  10   2   2    23461.24    22647.97    439.99 o
  12   2   2     9276.58     9622.15    247.31 o
  14   2   2     6700.51     7200.42    202.32 o
  16   2   2     2679.21     2812.37    124.31 o
 -17   3   2     1625.66     1617.99    112.05 o
 -15   3   2     4677.78     4769.47    159.22 o
 -13   3   2     5911.23     5679.74    164.01 o
 -11   3   2     9467.62     9474.59    226.13 o
  -9   3   2    22167.14    22291.81    432.04 o
  -7   3   2    19015.83    17971.85    347.78 o
  -5   3   2    55823.39    56424.40   1054.79 o
  -3   3   2    65495.01    65342.39   1217.57 o
  -1   3   2    99093.25    98515.86   1828.13 o
   1   3   2    85899.34    81313.80   1755.21 o
   3   3   2    58049.15    51468.53   1049.90 o
   5   3   2    40743.54    38380.37   1272.43 o
   7   3   2    33732.34    31977.77    604.78 o
   9   3   2    24805.84    23826.28    458.92 o
  11   3   2    17213.25    16855.65    371.98 o
  13   3   2     8247.19     8427.35    213.84 o
  15   3   2     3864.99     4048.12    147.26 o
 -16   4   2     2485.91     2354.34    154.39 o
 -14   4   2     5967.64     5915.80    195.58 o
 -12   4   2     6400.57     6226.79    170.96 o
 -10   4   2    10806.63    10059.19    237.75 o
  -8   4   2    15363.46    14851.98    325.90 o
  -6   4   2    35076.13    31929.93    664.27 o
  -4   4   2    57572.86    57031.21   1167.06 o
  -2   4   2    12685.47    15467.95    323.85 o
   0   4   2    61789.61    72275.70   1344.63 o
   2   4   2    76062.55    87057.00   1973.83 o
   4   4   2    17721.47    20144.63    435.70 o
   6   4   2    24131.28    22763.36    537.71 o
   8   4   2    18594.94    18166.40    391.66 o
  10   4   2    15138.11    15113.86    336.26 o
  12   4   2     8109.12     8052.20    204.90 o
  14   4   2     3865.64     4078.14    178.30 o
  16   4   2     2678.66     2560.07    138.99 o
 -15   5   2     3175.34     3093.85    130.69 o
 -13   5   2     5215.48     4924.79    177.28 o
 -11   5   2     7704.72     7653.32    196.28 o
  -9   5   2    13264.33    12808.37    289.94 o
  -7   5   2    16412.51    17410.95    376.05 o
  -5   5   2    32361.10    34150.70   1080.26 o
  -3   5   2    46141.11    46563.76    872.81 o
  -1   5   2    32174.96    31718.76    597.97 o
   1   5   2    53354.97    49371.16    922.88 o
   3   5   2    33591.98    32144.11    666.70 o
   5   5   2    26786.36    25370.80    807.24 o
   7   5   2    17096.04    16072.83    393.45 o
   9   5   2    14312.89    14624.13    326.04 o
  11   5   2     9953.50    10187.27    278.78 o
  13   5   2     5145.79     5434.84    218.17 o
  15   5   2     3035.51     2753.05    141.07 o
 -14   6   2     3040.86     3076.87    143.02 o
 -12   6   2     5342.31     4963.12    174.37 o
 -10   6   2     7384.88     8064.87    336.75 o
  -8   6   2    13743.12    14242.37    319.45 o
  -6   6   2    16926.43    16391.35    393.49 o
  -4   6   2    21480.02    20636.13    430.30 o
  -2   6   2    43316.41    44234.44    831.56 o
   0   6   2    34976.26    34536.67    650.90 o
   2   6   2    29027.56    30566.63    578.74 o
   4   6   2    25077.30    24174.17    567.15 o
   6   6   2    17878.68    16979.11    367.47 o
   8   6   2    12426.17    12532.63    322.94 o
  10   6   2    11174.30    11414.35    322.83 o
  12   6   2     5496.82     5806.75    195.41 o
  14   6   2     3650.91     3588.48    158.67 o
 -15   7   2     2013.17     2018.81    183.42 o
 -13   7   2     3573.20     3288.64    148.97 o
 -11   7   2     5258.34     5012.14    180.62 o
  -9   7   2     7020.55     6129.34    172.51 o
  -7   7   2     5800.56     5303.52    147.38 o
  -5   7   2    27435.87    25912.76    612.64 o
  -3   7   2    21401.01    20943.65    404.23 o
  -1   7   2    22925.16    21765.92    418.83 o
   1   7   2    15484.12    14803.12    291.28 o
   3   7   2    16913.96    15714.48    318.99 o
   5   7   2    15952.00    15665.91    447.92 o
   7   7   2    14523.65    14469.87    365.08 o
   9   7   2     6658.38     6217.96    247.53 o
  11   7   2     4309.73     4205.67    167.95 o
  13   7   2     3782.23     3706.72    160.77 o
 -14   8   2     1816.68     1812.28    131.84 o
 -12   8   2     3061.12     3445.52    197.93 o
 -10   8   2     4181.24     4127.53    234.43 o
  -8   8   2     6808.04     7323.12    220.16 o
  -6   8   2     6151.70     6333.88    185.35 o
  -4   8   2    20125.72    20774.79    447.34 o
  -2   8   2    17809.98    18361.19    359.45 o
   0   8   2    12062.98    12198.02    246.47 o
   2   8   2    13988.40    14151.12    311.30 o
   4   8   2    10845.70    10737.24    279.59 o
   6   8   2    12704.65    12033.02    361.16 o
   8   8   2     5110.17     5183.54    179.37 o
  10   8   2     5859.07     6507.25    213.84 o
  12   8   2     3046.37     3235.91    149.35 o
  14   8   2     2100.69     2042.50    142.43 o
 -13   9   2     1434.18     1441.96    206.82 o
 -11   9   2     2309.92     2222.31    129.84 o
  -9   9   2     3857.61     3971.61    162.70 o
  -7   9   2     6234.94     6285.15    229.11 o
  -5   9   2     8098.20     7318.12    184.68 o
  -3   9   2    11298.56    10678.41    267.47 o
  -1   9   2    12908.55    12475.64    254.55 o
   1   9   2    12208.03    11984.46    271.50 o
   3   9   2     7487.93     7978.47    222.73 o
   5   9   2     6274.22     6677.60    198.93 o
   7   9   2     6373.65     5935.52    191.98 o
   9   9   2     5781.58     5637.53    227.06 o
  11   9   2     3042.46     3182.91    206.19 o
  13   9   2     1821.44     1694.11    133.58 o
 -10  10   2     2143.96     2064.79    147.70 o
  -8  10   2     3583.54     3419.62    146.28 o
  -6  10   2     4821.76     4903.61    175.94 o
  -4  10   2     5330.83     5895.79    212.23 o
  -2  10   2    10886.82    10689.51    332.35 o
   0  10   2     6713.99     6253.12    164.44 o
   2  10   2     3931.18     3878.68    144.48 o
   4  10   2     6457.10     6826.44    297.35 o
   6  10   2     3446.99     3603.58    149.90 o
   8  10   2     4199.23     4019.44    205.42 o
  10  10   2     2792.24     2741.31    167.11 o
  -9  11   2     1766.13     1409.73    147.86 o
  -7  11   2     2933.69     2951.32    239.94 o
  -5  11   2     3946.52     3842.40    188.03 o
  -3  11   2     4349.27     4713.82    197.26 o
  -1  11   2     4188.47     4385.31    316.08 o
   1  11   2     5985.36     5995.59    221.13 o
   3  11   2     3302.15     3303.77    148.80 o
   5  11   2     2344.16     2219.65    120.69 o
   7  11   2     2708.57     2747.13    140.50 o
   9  11   2     2222.46     2327.15    165.64 o
  -8  12   2     1525.62     1404.57    143.41 o
  -6  12   2     1848.74     1908.65    246.23 o
  -4  12   2     3049.38     2923.35    161.40 o
  -2  12   2     3067.52     2624.03    204.23 o
   0  12   2     3093.50     3170.66    260.97 o
   2  12   2     2532.34     2325.88    188.86 o
   4  12   2     1899.83     1932.00    122.03 o
   6  12   2     1894.09     1785.62    124.00 o
   8  12   2     1484.89     1597.76    135.70 o
  -5  13   2     1449.14     1454.78    167.92 o
  -3  13   2     1738.87     1838.03    207.48 o
  -1  13   2     1962.27     1918.04    186.31 o
   1  13   2     1588.14     1614.00    184.44 o
   3  13   2     1442.94     1574.88    444.13 o
   5  13   2     1056.96     1052.88    143.48 o
 -17   1   3        0.24       48.61    109.31 o
 -15   1   3        0.15      -43.05     76.13 o
 -13   1   3      506.27      644.09     75.96 o
 -11   1   3      133.22       84.79     57.99 o
  -9   1   3        8.51       21.46     40.72 o
  -7   1   3      332.37      240.97     32.10 o
  -5   1   3    11976.48    11504.77    244.98 o
  -3   1   3      527.42      518.86     33.12 o
  -1   1   3     3573.76     6799.62    143.22 o
   1   1   3     1342.84     3784.32     74.47 o
   3   1   3     2917.92     4332.72    103.42 o
   5   1   3     1217.05     1663.16     53.64 o
   7   1   3        4.63        8.73     28.00 o
   9   1   3      207.07      165.54     47.36 o
  11   1   3        0.96       -5.40     44.75 o
  13   1   3      619.40      514.34     60.55 o
  15   1   3      110.13       17.15     81.92 o
  17   1   3        4.49       74.62    110.95 o
 -16   2   3       30.62      174.99     85.26 o
 -14   2   3        1.36      -30.32     68.64 o
 -12   2   3       56.31       55.88     60.02 o
 -10   2   3     1210.77     1081.23     59.42 o
  -8   2   3     3215.24     2925.05     81.36 o
  -6   2   3     1012.40     1406.14     46.23 o
  -4   2   3     4228.39     6094.79    162.88 o
  -2   2   3     8069.04     8669.44    183.53 o
   0   2   3    47841.06    71834.02   1332.06 o
   2   2   3     3754.71     1584.93     42.90 o
   4   2   3      328.34      676.98     27.36 o
   6   2   3      312.87      353.20     27.21 o
   8   2   3     4413.92     4265.77    158.20 o
  10   2   3      117.17       94.44     41.34 o
  12   2   3      486.28      538.15     64.79 o
  14   2   3        3.69        7.43     75.74 o
  16   2   3       37.77      -38.86     82.40 o
 -15   3   3       13.22       95.95     83.51 o
 -13   3   3       69.35       19.77     69.06 o
 -11   3   3       14.45      -45.56     63.21 o
  -9   3   3      287.86      259.55     39.87 o
  -7   3   3      288.34      308.68     41.05 o
  -5   3   3     8134.88     6883.13    142.04 o
  -3   3   3      796.13      647.88     31.82 o
  -1   3   3      739.25      508.94     24.40 o
   1   3   3      954.73     2538.57     62.99 o
   3   3   3      967.63      525.81     24.40 o
   5   3   3     1552.96     1880.65     52.89 o
   7   3   3      106.87      139.63     27.34 o
   9   3   3      224.11      243.38     37.17 o
  11   3   3      458.63      546.52     62.83 o
  13   3   3      126.10      118.51     71.86 o
  15   3   3       64.03       66.47     92.96 o
 -16   4   3        1.01      104.56     91.25 o
 -14   4   3       14.87      106.52     77.16 o
 -12   4   3        9.18       77.31     75.58 o
 -10   4   3       54.35        0.81    111.44 o
  -8   4   3        6.60       -5.96     44.73 o
  -6   4   3       11.95       24.01     31.65 o
  -4   4   3     2281.06     3006.32     73.92 o
  -2   4   3     3574.29     3524.97     85.57 o
   0   4   3      561.92      616.80     26.76 o
   2   4   3      170.36      126.38     24.10 o
   4   4   3      886.21      991.30     51.80 o
   6   4   3      267.64      244.87     26.13 o
   8   4   3       39.37       27.20     44.83 o
  10   4   3       30.71       58.79     54.07 o
  12   4   3      167.13      186.46     65.07 o
  14   4   3       64.29       -2.45     87.35 o
  16   4   3       20.30      -92.19    100.92 o
 -15   5   3        4.58       53.96     81.16 o
 -13   5   3      151.34      209.84     88.33 o
 -11   5   3      195.21      190.80     71.27 o
  -9   5   3       87.23       55.65     55.87 o
  -7   5   3      593.30      787.42     54.61 o
  -5   5   3        0.70       14.48     37.83 o
  -3   5   3     2971.03     2520.19     71.73 o
  -1   5   3      607.23      847.38     73.21 o
   1   5   3      104.94      108.04     25.90 o
   3   5   3      433.86      650.50     39.90 o
   5   5   3      306.96      555.87     30.47 o
   7   5   3       33.99      106.98     42.14 o
   9   5   3      150.08       79.97     63.12 o
  11   5   3       41.41       94.64     79.18 o
  13   5   3       50.69       80.87     87.12 o
  15   5   3       62.94       -2.50    160.03 o
 -14   6   3        0.53      228.87    109.49 o
 -12   6   3      108.87      -65.76     75.75 o
 -10   6   3       40.71       48.46     63.06 o
  -8   6   3       60.59      165.38     56.38 o
  -6   6   3        6.20       38.95     48.36 o
  -4   6   3      664.82      559.31     36.02 o
  -2   6   3      888.90      920.23     40.25 o
   0   6   3     1881.85     2030.34     59.91 o
   2   6   3      903.68     1115.42     41.25 o
   4   6   3      218.14      164.43     35.43 o
   6   6   3      408.00      440.57     64.95 o
   8   6   3       53.53      -38.34     64.49 o
  10   6   3        7.09       42.03     81.62 o
  12   6   3       10.37      121.87     84.49 o
  14   6   3       25.23      108.41     98.37 o
 -13   7   3        0.54       88.41     91.88 o
 -11   7   3        6.22      -20.02     77.17 o
  -9   7   3      350.65      314.22     78.10 o
  -7   7   3       52.54       84.26     56.84 o
  -5   7   3      118.47       98.93     55.46 o
  -3   7   3       32.16       24.95     34.07 o
  -1   7   3      638.36      744.35     50.80 o
   1   7   3       17.46        2.39     29.71 o
   3   7   3      593.28      467.27     60.34 o
   5   7   3      239.35      339.41     75.92 o
   7   7   3      261.46      317.97     71.66 o
   9   7   3       46.03       17.57     76.75 o
  11   7   3       86.25       30.70     83.67 o
  13   7   3       49.01      149.71    100.08 o
 -14   8   3        0.72       18.36    111.53 o
 -12   8   3        0.57       12.91     95.20 o
 -10   8   3       63.68       59.93     90.67 o
  -8   8   3      602.75      499.66     70.32 o
  -6   8   3      120.61      130.13     62.70 o
  -4   8   3       12.56      144.60     53.58 o
  -2   8   3       13.45      100.96     39.51 o
   0   8   3        5.96       28.84     36.56 o
   2   8   3        0.21       26.31     52.23 o
   4   8   3       68.83       32.57     72.53 o
   6   8   3        0.95       67.91     71.46 o
   8   8   3      161.08       84.05     77.80 o
  10   8   3      115.28       91.06     85.43 o
  12   8   3       76.25      186.50    154.85 o
 -13   9   3        0.57       41.21    111.70 o
 -11   9   3       45.33      -43.05    100.64 o
  -9   9   3      128.54       98.54     92.80 o
  -7   9   3      781.06      796.66     98.80 o
  -5   9   3      884.32     1017.62     74.74 o
  -3   9   3        2.21       -2.30     53.75 o
  -1   9   3      123.42       80.00     49.81 o
   1   9   3      476.21      583.72     64.21 o
   3   9   3        4.65       27.97     65.34 o
   5   9   3      551.71      598.61     94.99 o
   7   9   3      876.61      918.57     95.20 o
   9   9   3        1.74       43.24    104.89 o
  11   9   3       51.44       65.52    112.57 o
 -10  10   3       36.29      108.65    108.02 o
  -8  10   3       56.84       68.30    110.37 o
  -6  10   3       13.92      157.60     84.64 o
  -4  10   3        5.82      -68.95     75.74 o
  -2  10   3       15.06      -46.62     68.74 o
   0  10   3       13.41      -18.77     76.76 o
   2  10   3        4.56      -67.48     67.48 o
   4  10   3        4.46      -13.37     74.99 o
   6  10   3       93.95      -53.58     82.83 o
   8  10   3        7.16       35.37     94.34 o
  10  10   3       56.99       17.44    161.52 o
  -9  11   3       20.79      110.66    154.88 o
  -7  11   3       23.03      -86.49     86.49 o
  -5  11   3       87.57      -13.52    109.90 o
  -3  11   3       20.16       91.31     95.63 o
  -1  11   3       67.19     -124.54    124.54 o
   1  11   3        0.22      100.61     97.59 o
   3  11   3       33.57      -53.46    115.11 o
   5  11   3       20.14       83.44     88.81 o
   7  11   3        9.10      -97.05     97.05 o
   9  11   3       44.01      -69.71    100.83 o
  -8  12   3       36.59      116.32    128.20 o
  -6  12   3       15.82      -93.38    115.93 o
  -4  12   3       44.85       69.67    112.81 o
  -2  12   3        2.51       20.23    142.93 o
   0  12   3       16.48      -66.52    138.33 o
   2  12   3       55.48      -43.00    150.74 o
   4  12   3        5.60      -88.66     88.66 o
   6  12   3        1.45        8.55     96.43 o
  -3  13   3       60.90       63.67    159.01 o
  -1  13   3        4.85      111.51    191.27 o
   1  13   3        0.11       -8.82    152.12 o
   3  13   3       12.82      109.14    154.62 o
 -16   0   4     2998.94     2590.79    191.15 o
 -14   0   4     5625.60     4955.44    196.92 o
 -12   0   4     4664.40     4405.04    170.05 o
 -10   0   4    15789.54    15859.38    446.05 o
  -8   0   4    26253.50    25298.34    687.51 o
  -6   0   4    92355.09    85497.14   2762.21 o
  -4   0   4    70036.34    65456.80   1725.66 o
  -2   0   4     6360.14     7594.91    208.36 o
   0   0   4    26365.14    44852.04   1448.72 o
   2   0   4   255319.56   296147.25  14357.62 o
   4   0   4    36571.82    41603.63   1099.90 o
   6   0   4    51088.89    54385.80   1437.43 o
   8   0   4    37247.89    35279.52   1390.19 o
  10   0   4    20802.96    20370.15    562.08 o
  12   0   4    18782.14    19585.78    673.84 o
  14   0   4     2527.40     2673.99    137.32 o
  16   0   4     3073.07     3237.34    212.03 o
 -17   1   4     2277.51     2439.25    144.19 o
 -15   1   4     3467.86     3625.82    134.94 o
 -13   1   4     7123.41     7284.64    172.24 o
 -11   1   4     7542.49     7983.52    177.68 o
  -9   1   4    28049.33    26925.08    534.99 o
  -7   1   4    47260.30    50124.02   1031.37 o
  -5   1   4    77054.76    87641.59   1787.86 o
  -3   1   4    32038.57    34847.12    652.02 o
  -1   1   4    24925.86    21445.36    402.10 o
   1   1   4   119078.11    97849.95   1990.50 o
   3   1   4    16062.12    12515.43    238.65 o
   5   1   4    72466.14    70309.71   1309.77 o
   7   1   4    40690.39    38992.62    734.29 o
   9   1   4    21800.22    20211.47    511.72 o
  11   1   4    16789.36    18041.62    357.72 o
  13   1   4     5891.27     5972.24    173.84 o
  15   1   4     2636.12     2914.97    120.08 o
  17   1   4     2194.02     2425.45    143.30 o
 -16   2   4     2415.60     2497.67    117.69 o
 -14   2   4     4450.30     4457.44    150.10 o
 -12   2   4     7352.38     7135.13    186.40 o
 -10   2   4    16425.76    15894.49    317.78 o
  -8   2   4    27094.75    26180.42    501.35 o
  -6   2   4    53651.93    52087.89    976.05 o
  -4   2   4    70092.72    71615.76   1633.86 o
  -2   2   4    27226.85    28932.03    542.39 o
   0   2   4    96758.47   106134.03   1973.03 o
   2   2   4    38019.30    43815.46    816.78 o
   4   2   4    35607.55    39947.52   1127.21 o
   6   2   4    48939.67    48930.55   1243.19 o
   8   2   4    30190.89    32391.79    614.95 o
  10   2   4    19531.59    20199.54    395.42 o
  12   2   4     8594.43     8924.55    218.87 o
  14   2   4     3607.93     3892.08    135.05 o
  16   2   4     2984.46     3121.61    139.55 o
 -15   3   4     3212.19     3303.38    127.53 o
 -13   3   4     4504.91     4323.25    141.70 o
 -11   3   4     8624.06     8757.24    306.78 o
  -9   3   4    17443.74    16934.31    333.64 o
  -7   3   4    32158.30    29750.95    565.54 o
  -5   3   4    32988.75    32857.62    619.59 o
  -3   3   4    43395.74    45905.79    940.61 o
  -1   3   4    76489.93    77962.95   1449.84 o
   1   3   4    56452.20    60148.26   1228.24 o
   3   3   4    19653.16    20577.16    544.17 o
   5   3   4    42266.51    40280.96    755.21 o
   7   3   4    50341.13    50365.11    959.06 o
   9   3   4    15527.13    14868.72    295.88 o
  11   3   4    15624.55    15216.16    340.64 o
  13   3   4     5764.64     5808.49    168.16 o
  15   3   4     3451.01     3464.59    190.91 o
 -16   4   4     1690.32     1644.04    108.93 o
 -14   4   4     4403.79     4469.86    153.59 o
 -12   4   4     6462.76     6759.29    184.35 o
 -10   4   4    10752.49    11448.92    265.87 o
  -8   4   4    18706.28    18571.49    362.72 o
  -6   4   4    28202.38    26826.21    511.04 o
  -4   4   4    66276.72    67261.09   1252.43 o
  -2   4   4    47381.56    49914.39   1141.91 o
   0   4   4    33662.31    32022.37    601.49 o
   2   4   4    41939.05    40576.03    831.87 o
   4   4   4    29957.22    28178.46    583.93 o
   6   4   4    38623.20    41056.20    773.52 o
   8   4   4    19438.45    19060.30    372.16 o
  10   4   4    14001.38    14593.80    326.39 o
  12   4   4     7980.84     8372.85    240.10 o
  14   4   4     3265.95     3585.99    151.89 o
  16   4   4     2390.04     2339.64    137.00 o
 -15   5   4     2261.67     2231.62    116.49 o
 -13   5   4     4385.24     4262.32    161.16 o
 -11   5   4     6183.11     6222.62    172.70 o
  -9   5   4    13050.49    13107.92    298.65 o
  -7   5   4    15984.57    16003.29    349.37 o
  -5   5   4    30451.02    29281.58    612.08 o
  -3   5   4    39121.83    38063.30    883.83 o
  -1   5   4    39008.53    41165.68    771.79 o
   1   5   4    26851.20    28074.13    582.81 o
   3   5   4    17833.45    18515.22    432.90 o
   5   5   4    30882.80    30130.66    704.66 o
   7   5   4    20360.83    19782.05    476.50 o
   9   5   4    12750.63    13074.65    333.05 o
  11   5   4     8992.76     9018.97    254.33 o
  13   5   4     4898.11     5040.84    229.80 o
  15   5   4     2595.24     2681.52    140.38 o
 -14   6   4     2268.21     2196.79    132.68 o
 -12   6   4     4718.15     4468.49    145.74 o
 -10   6   4     6017.63     5568.61    161.52 o
  -8   6   4    11749.00    11143.24    259.70 o
  -6   6   4    18148.03    17679.07    383.86 o
  -4   6   4    21754.39    22193.24    465.59 o
  -2   6   4    29920.27    31492.29    596.42 o
   0   6   4    39267.90    37063.42    698.32 o
   2   6   4    11406.81     9748.19    217.08 o
   4   6   4    18230.88    16425.27    397.09 o
   6   6   4    26064.97    25451.52    604.99 o
   8   6   4    11222.65    10863.43    285.25 o
  10   6   4     9810.48     9410.65    337.00 o
  12   6   4     5356.02     5211.37    197.46 o
  14   6   4     3409.20     3545.20    158.69 o
 -13   7   4     2343.17     2643.49    150.20 o
 -11   7   4     6251.39     6556.06    187.39 o
  -9   7   4     6417.92     6859.47    186.19 o
  -7   7   4     7127.66     7265.87    183.40 o
  -5   7   4    18160.92    18812.28    454.19 o
  -3   7   4    28544.42    30550.53    581.84 o
  -1   7   4    21891.65    23634.46    454.11 o
   1   7   4    10965.73    10961.43    220.75 o
   3   7   4    12627.13    12547.29    277.87 o
   5   7   4    14091.40    14742.55    366.66 o
   7   7   4    20409.06    21566.00    524.75 o
   9   7   4     6149.98     6589.46    202.20 o
  11   7   4     4650.37     4609.77    174.17 o
  13   7   4     2896.89     2888.25    145.23 o
 -12   8   4     2793.88     2502.53    133.66 o
 -10   8   4     4148.01     3861.83    184.54 o
  -8   8   4     7211.92     6911.60    186.57 o
  -6   8   4     7096.96     7018.01    201.97 o
  -4   8   4    19292.15    18225.64    414.34 o
  -2   8   4    13700.11    12753.38    257.67 o
   0   8   4    11024.04    10546.67    239.94 o
   2   8   4     9699.52    10100.44    333.04 o
   4   8   4    12709.73    12158.37    311.18 o
   6   8   4    13960.81    12685.66    328.94 o
   8   8   4     6678.08     6596.31    206.64 o
  10   8   4     4222.60     4538.54    175.00 o
  12   8   4     3094.81     2837.80    152.07 o
 -11   9   4     2344.69     2280.20    133.27 o
  -9   9   4     3558.58     3422.60    150.68 o
  -7   9   4     5951.55     6517.02    178.03 o
  -5   9   4     9746.21    10261.55    245.92 o
  -3   9   4     8224.13     8049.63    198.38 o
  -1   9   4     5960.51     6471.37    165.97 o
   1   9   4    10113.05     9755.08    228.50 o
   3   9   4     9745.31     9847.75    262.94 o
   5   9   4     7068.32     6803.29    203.25 o
   7   9   4     5736.21     5691.31    191.86 o
   9   9   4     4507.81     4510.05    208.66 o
  11   9   4     3189.41     3245.40    156.61 o
 -10  10   4     2192.48     2481.60    154.41 o
  -8  10   4     3364.55     3512.83    148.90 o
  -6  10   4     6826.21     7109.68    219.00 o
  -4  10   4     4316.28     4007.93    149.54 o
  -2  10   4     5532.79     5772.33    180.91 o
   0  10   4     6484.38     6579.08    172.04 o
   2  10   4     5248.39     5419.09    200.74 o
   4  10   4     5643.63     5884.00    191.35 o
   6  10   4     5473.73     5624.21    219.92 o
   8  10   4     3216.67     3502.09    151.48 o
  10  10   4     2708.45     2575.04    259.99 o
  -9  11   4     2266.87     2209.27    135.14 o
  -7  11   4     2763.55     2874.47    161.74 o
  -5  11   4     4222.21     4037.21    187.61 o
  -3  11   4     3566.43     3628.94    172.69 o
  -1  11   4     2230.93     2439.03    140.74 o
   1  11   4     4541.82     4817.44    264.36 o
   3  11   4     4655.35     4432.30    163.33 o
   5  11   4     3433.01     3301.39    141.81 o
   7  11   4     2407.19     2244.30    125.93 o
   9  11   4     2206.71     2164.84    138.59 o
  -6  12   4     1849.62     1938.71    151.08 o
  -4  12   4     2025.87     1877.47    206.96 o
  -2  12   4     2388.18     2471.65    194.48 o
   0  12   4     2295.80     2198.70    192.51 o
   2  12   4     2609.59     2845.49    294.38 o
   4  12   4     2123.27     2129.56    127.38 o
   6  12   4     1927.09     2049.85    129.71 o
  -3  13   4     1273.91     1335.97    252.86 o
  -1  13   4     1697.15     1564.16    230.17 o
   1  13   4     1620.16     1394.17    249.62 o
   3  13   4     1313.74     1537.53    184.01 o
 -17   1   5       21.18       45.71    110.88 o
 -15   1   5        5.22       25.42     81.31 o
 -13   1   5        7.64      -37.24     57.89 o
 -11   1   5       11.11       21.82     47.46 o
  -9   1   5      290.97      464.04     76.67 o
  -7   1   5      581.42      494.56     50.26 o
  -5   1   5     3146.12     4233.08     93.56 o
  -3   1   5     2381.24     2239.78     66.21 o
  -1   1   5     2055.21     1832.43     44.15 o
   1   1   5    11041.30    15966.83    330.83 o
   3   1   5     8303.71     6209.22    122.79 o
   5   1   5      110.53      125.21     23.28 o
   7   1   5        9.42       61.91     28.62 o
   9   1   5      308.99      264.74     39.39 o
  11   1   5        7.33       36.57     46.90 o
  13   1   5       18.51       33.52     53.92 o
  15   1   5        2.05       22.56     78.45 o
 -16   2   5        4.07      148.96     83.15 o
 -14   2   5        9.91       -1.45     76.16 o
 -12   2   5      118.36      132.54     65.39 o
 -10   2   5      756.86      829.43     53.70 o
  -8   2   5      857.94     1124.24     50.24 o
  -6   2   5      159.32      108.77     30.62 o
  -4   2   5       67.11       58.27     25.13 o
  -2   2   5     1988.95     2185.00     59.93 o
   0   2   5     5975.21     4751.13     95.84 o
   2   2   5       63.84      571.56     21.49 o
   4   2   5        1.35      173.18     21.27 o
   6   2   5       21.79        4.48     26.76 o
   8   2   5      652.02      726.06     42.97 o
  10   2   5       42.59      128.54     50.09 o
  12   2   5      232.31      139.17     64.40 o
  14   2   5        0.53       35.26     70.95 o
  16   2   5        3.94      -61.54     96.61 o
 -15   3   5       15.88      -23.84     81.03 o
 -13   3   5       27.64       74.06     78.03 o
 -11   3   5      158.90      134.01     61.94 o
  -9   3   5      146.53      132.84     51.48 o
  -7   3   5      985.87     1000.71     45.64 o
  -5   3   5      585.94     1013.54     61.39 o
  -3   3   5     1544.05     1218.22     50.83 o
  -1   3   5      409.76      710.02     43.78 o
   1   3   5     2867.75     2022.35     71.59 o
   3   3   5       71.49       17.56     26.02 o
   5   3   5       22.38       47.56     23.75 o
   7   3   5      124.40      178.93     31.09 o
   9   3   5      234.98      196.52     43.74 o
  11   3   5        0.54      -11.31     59.02 o
  13   3   5        2.25      -31.22     76.87 o
  15   3   5       40.38      137.46     90.46 o
 -16   4   5        5.46      -48.73     85.06 o
 -14   4   5        4.91       46.31     91.63 o
 -12   4   5        0.63       24.09     64.82 o
 -10   4   5       24.24       23.34     56.71 o
  -8   4   5      683.37      698.84     44.08 o
  -6   4   5      407.63      564.49     34.50 o
  -4   4   5      599.15      601.53     33.61 o
  -2   4   5     2136.92     1701.66     54.08 o
   0   4   5     1594.48     1835.22     49.35 o
   2   4   5       53.32       51.26     34.42 o
   4   4   5     2382.94     2229.80     70.11 o
   6   4   5       12.74       76.69     27.86 o
   8   4   5       21.34       62.38     33.21 o
  10   4   5      123.35      118.10     72.46 o
  12   4   5        0.12      -76.98     76.98 o
  14   4   5       26.67      -22.66     90.83 o
  16   4   5        0.06      -31.92     99.92 o
 -15   5   5        0.36      150.75     87.29 o
 -13   5   5      130.83       20.55     75.69 o
 -11   5   5       27.32      -65.34     65.34 o
  -9   5   5      185.84      403.10     59.66 o
  -7   5   5      133.80       44.07     46.57 o
  -5   5   5     1657.21     1345.51     50.42 o
  -3   5   5      524.84      689.14     37.39 o
  -1   5   5     1521.13     1632.06     82.64 o
   1   5   5      146.67       70.84     29.70 o
   3   5   5     1758.86     2187.43     69.31 o
   5   5   5      353.87      338.22     51.32 o
   7   5   5       19.28       42.88     56.66 o
   9   5   5       15.87      -37.85     62.73 o
  11   5   5      346.37      247.84     78.12 o
  13   5   5        8.28       79.19     90.36 o
  15   5   5        1.39       24.69    104.53 o
 -14   6   5        0.53      -29.28    103.88 o
 -12   6   5      208.70      158.87     76.62 o
 -10   6   5       16.48       74.04     68.75 o
  -8   6   5       62.24      110.56     58.30 o
  -6   6   5      456.06      327.43     55.06 o
  -4   6   5      914.98     1157.53     53.36 o
  -2   6   5      412.64      738.66     38.41 o
   0   6   5      487.31      607.52     34.00 o
   2   6   5      183.17       64.63     33.25 o
   4   6   5      197.56      179.11     37.02 o
   6   6   5      127.41      134.57     59.20 o
   8   6   5       18.17       16.71     65.86 o
  10   6   5       77.07      129.78     76.70 o
  12   6   5        0.08      -40.33    102.01 o
  14   6   5       79.23      -54.42     95.10 o
 -13   7   5       22.39       -6.56     85.37 o
 -11   7   5      101.38      135.14     77.41 o
  -9   7   5       77.88       78.52     69.13 o
  -7   7   5        1.33      121.58     81.53 o
  -5   7   5       58.18       32.90     56.23 o
  -3   7   5      510.46      550.20     42.22 o
  -1   7   5      203.12      263.46     36.67 o
   1   7   5      198.35      184.50     41.28 o
   3   7   5       65.18      153.38     42.26 o
   5   7   5       82.22       12.77     59.95 o
   7   7   5      334.69      664.33     83.29 o
   9   7   5       64.78       53.72     77.98 o
  11   7   5       31.86       58.29     94.85 o
  13   7   5       33.06      -92.60     92.60 o
 -12   8   5       10.94       48.42     99.22 o
 -10   8   5      177.00      174.64     76.76 o
  -8   8   5       48.13       16.90     77.73 o
  -6   8   5      113.44      156.73     63.01 o
  -4   8   5       53.65       84.58     76.48 o
  -2   8   5      791.93      646.81     46.04 o
   0   8   5       17.80       49.88     45.49 o
   2   8   5        0.48       24.51     46.86 o
   4   8   5      121.63      141.90     67.85 o
   6   8   5      104.11      167.81     74.99 o
   8   8   5        6.59      176.49    117.34 o
  10   8   5      120.27      358.50    119.79 o
  12   8   5       11.26      -19.36    102.77 o
 -11   9   5       42.70       -1.79     96.65 o
  -9   9   5       82.67       78.69     88.74 o
  -7   9   5      303.79      343.95     74.95 o
  -5   9   5      370.45      336.84     66.66 o
  -3   9   5        4.62       -5.60     64.69 o
  -1   9   5       39.90      115.53     51.50 o
   1   9   5      679.51      912.74     85.76 o
   3   9   5      165.70      226.98     71.44 o
   5   9   5      208.48      248.19     75.42 o
   7   9   5       85.24      120.52     82.36 o
   9   9   5       77.92      183.18    110.07 o
  11   9   5        1.07       17.69    102.66 o
 -10  10   5      104.54       92.93    129.39 o
  -8  10   5       88.15      -41.19     93.27 o
  -6  10   5        6.28      -13.10     81.74 o
  -4  10   5        6.34       -3.42     80.14 o
  -2  10   5      159.47       33.36     73.23 o
   0  10   5       65.47      122.46     68.97 o
   2  10   5       72.76      -31.25     75.45 o
   4  10   5        0.49       58.03     79.25 o
   6  10   5        8.44       -6.42    180.15 o
   8  10   5       42.16       69.23     97.65 o
  10  10   5       18.94      -46.35    126.88 o
  -9  11   5       44.34      214.41    126.95 o
  -7  11   5       50.00      -34.86    122.07 o
  -5  11   5       19.31       -0.45    106.77 o
  -3  11   5       80.87      130.73     77.11 o
  -1  11   5       13.70      -57.10     90.67 o
   1  11   5        3.34       24.40     96.88 o
   3  11   5       45.99      123.82    116.51 o
   5  11   5        0.48      -11.80     89.08 o
   7  11   5       27.54      -37.59     96.35 o
   9  11   5       16.19      -23.12    117.71 o
  -6  12   5       17.19      139.49    120.53 o
  -4  12   5        0.66      -58.95    102.56 o
  -2  12   5       17.31      151.41    142.16 o
   0  12   5        1.47      -34.11    104.78 o
   2  12   5       35.69      104.91    137.81 o
   4  12   5       21.77       38.71     92.04 o
   6  12   5        1.59       93.53    118.07 o
  -3  13   5        1.28        4.46    168.57 o
  -1  13   5        3.46      158.13    144.36 o
   1  13   5        0.74      132.27    161.60 o
   3  13   5       64.40      -90.77    230.17 o
 -16   0   6     2422.78     2571.77    200.49 o
 -14   0   6     4484.26     4614.46    227.26 o
 -12   0   6     9325.99     9200.12    288.60 o
 -10   0   6     7709.92     7881.24    247.26 o
  -8   0   6    31190.47    30812.23    831.63 o
  -6   0   6    20315.83    19334.27    526.55 o
  -4   0   6    26379.17    28185.81    751.78 o
  -2   0   6    52731.40    53915.98   1421.82 o
   0   0   6      946.00     1602.44     56.78 o
   2   0   6   105453.51    98342.08   2585.99 o
   4   0   6    72213.08    63914.40   2439.34 o
   6   0   6    29763.62    30350.97    846.11 o
   8   0   6     9756.67    10438.83    337.01 o
  10   0   6    15032.22    15111.11    469.69 o
  12   0   6    10496.72    10858.67    328.46 o
  14   0   6     4848.43     5136.24    201.66 o
  16   0   6     2921.15     2885.08    205.08 o
 -15   1   6     3076.06     3321.90    128.35 o
 -13   1   6     8318.91     8315.17    192.29 o
 -11   1   6     8169.01     8110.46    181.61 o
  -9   1   6    26629.00    26695.93    564.24 o
  -7   1   6    35233.53    36217.13    685.99 o
  -5   1   6    47227.85    47625.53    892.23 o
  -3   1   6    37933.71    35553.28    695.62 o
  -1   1   6    47460.33    52857.40    985.52 o
   1   1   6    83654.45    94981.34   1931.08 o
   3   1   6    99152.59   112103.42   2079.58 o
   5   1   6    58186.39    61476.45   1553.69 o
   7   1   6    25722.98    25927.85    494.07 o
   9   1   6    19909.33    20642.36    401.65 o
  11   1   6    12330.49    12925.94    324.99 o
  13   1   6     7590.45     7726.60    180.16 o
  15   1   6     3173.99     3508.68    163.49 o
 -16   2   6     1709.92     1557.96    103.45 o
 -14   2   6     4379.24     4694.39    150.92 o
 -12   2   6     6425.40     6824.72    181.31 o
 -10   2   6    18179.75    18126.50    383.71 o
  -8   2   6    26278.51    26226.58    503.56 o
  -6   2   6    25503.04    26700.38    508.20 o
  -4   2   6    56062.23    58816.64   1099.35 o
  -2   2   6    35606.04    35299.60    661.72 o
   0   2   6    30689.82    29080.06    599.03 o
   2   2   6    87456.41    77702.98   1583.14 o
   4   2   6    59946.32    55305.73   1400.17 o
   6   2   6    26985.75    26025.99    493.18 o
   8   2   6    23867.59    25299.41    484.57 o
  10   2   6    14303.27    15320.61    307.13 o
  12   2   6     8231.85     8204.78    207.10 o
  14   2   6     3498.94     3624.98    146.69 o
  16   2   6     3405.89     3459.28    198.40 o
 -15   3   6     2066.75     2037.07    107.75 o
 -13   3   6     4799.08     4702.82    170.43 o
 -11   3   6     7887.96     7623.74    194.73 o
  -9   3   6    19285.72    18667.14    367.85 o
  -7   3   6    27464.71    26240.88    502.45 o
  -5   3   6    13664.12    13434.65    297.98 o
  -3   3   6    40156.51    46505.18    871.49 o
  -1   3   6    27711.48    30174.69    567.31 o
   1   3   6    49306.31    53136.45    991.91 o
   3   3   6    26824.95    29258.58    767.59 o
   5   3   6    26784.39    26746.32    506.61 o
   7   3   6    35566.08    36759.86    695.21 o
   9   3   6    15225.55    14374.05    288.29 o
  11   3   6     7804.78     7539.68    217.03 o
  13   3   6     4811.44     4586.36    166.35 o
  15   3   6     3699.39     3636.63    155.40 o
 -16   4   6     1263.64     1251.84    105.19 o
 -14   4   6     2981.62     3077.27    142.47 o
 -12   4   6     6286.70     5978.38    169.42 o
 -10   4   6    12860.72    13389.90    322.68 o
  -8   4   6    23364.12    24061.44    465.55 o
  -6   4   6    15934.34    15346.12    331.69 o
  -4   4   6    41600.98    40882.05    769.14 o
  -2   4   6    50300.63    47808.88    979.45 o
   0   4   6    16857.32    15934.08    305.20 o
   2   4   6    41423.91    42972.44    987.51 o
   4   4   6    38386.94    43127.93   1006.46 o
   6   4   6    31765.67    33374.50    632.10 o
   8   4   6    26516.52    25079.66    676.80 o
  10   4   6     9784.71    10443.42    277.40 o
  12   4   6     5618.56     5662.30    219.92 o
  14   4   6     3970.31     4492.48    204.48 o
 -15   5   6     1753.10     1704.29    127.94 o
 -13   5   6     3204.49     3254.02    128.06 o
 -11   5   6     6255.89     6242.85    223.13 o
  -9   5   6    14120.32    13147.57    300.36 o
  -7   5   6    15296.39    15275.39    336.61 o
  -5   5   6    24095.04    24703.72    518.11 o
  -3   5   6    33419.26    34517.37    714.14 o
  -1   5   6    17572.58    17828.61    342.49 o
   1   5   6    17314.69    16155.46    343.53 o
   3   5   6    37138.67    36321.70    752.11 o
   5   5   6    22540.61    22665.67    764.58 o
   7   5   6    25409.13    24188.24    576.98 o
   9   5   6    10955.95    10723.89    283.93 o
  11   5   6     5434.42     5246.34    173.23 o
  13   5   6     3923.57     4029.68    163.62 o
  15   5   6     2271.37     2226.51    217.58 o
 -14   6   6     2094.93     2177.02    119.56 o
 -12   6   6     3359.14     3567.89    134.39 o
 -10   6   6     7269.89     7303.56    193.91 o
  -8   6   6    12194.61    12040.06    278.03 o
  -6   6   6    13078.01    13442.54    300.04 o
  -4   6   6    23710.22    23239.67    488.80 o
  -2   6   6    13026.11    12898.18    255.13 o
   0   6   6    21030.62    21958.66    419.90 o
   2   6   6    19110.81    19114.84    406.17 o
   4   6   6    17469.71    17728.36    379.71 o
   6   6   6    22295.89    21534.36    583.49 o
   8   6   6    13363.85    13453.71    343.10 o
  10   6   6     6035.01     6276.61    198.24 o
  12   6   6     3866.45     3818.46    159.61 o
  14   6   6     2495.02     2134.27    130.39 o
 -13   7   6     1906.71     1867.68    130.36 o
 -11   7   6     4858.51     4721.88    156.58 o
  -9   7   6     8618.03     8578.61    245.65 o
  -7   7   6    11781.14    11461.92    268.16 o
  -5   7   6     6586.41     6371.25    199.80 o
  -3   7   6    21992.04    21261.13    412.85 o
  -1   7   6    16743.85    15807.15    311.31 o
   1   7   6    17613.09    17022.67    367.32 o
   3   7   6    13948.03    14242.67    352.49 o
   5   7   6    12188.36    12370.59    315.11 o
   7   7   6    17225.93    16713.12    417.72 o
   9   7   6     8014.52     8462.05    244.21 o
  11   7   6     3991.33     4174.46    166.29 o
  13   7   6     1751.33     1772.78    259.68 o
 -12   8   6     2083.10     1881.55    110.55 o
 -10   8   6     4121.90     4285.88    149.79 o
  -8   8   6     7266.66     7261.80    195.32 o
  -6   8   6     7511.26     7822.15    218.66 o
  -4   8   6     7742.39     8091.75    197.30 o
  -2   8   6    11362.47    11680.96    263.94 o
   0   8   6    11087.43    10773.66    246.31 o
   2   8   6     8953.62     9578.23    223.87 o
   4   8   6    12113.86    12729.94    325.75 o
   6   8   6     9069.68     8994.27    248.35 o
   8   8   6     8033.21     7409.09    259.37 o
  10   8   6     3111.59     3346.72    145.21 o
  12   8   6     2160.20     2251.65    159.89 o
 -11   9   6     1987.07     2011.18    136.63 o
  -9   9   6     3705.38     3504.64    135.45 o
  -7   9   6     5275.89     4842.03    175.00 o
  -5   9   6     6828.05     6558.77    189.70 o
  -3   9   6     6940.49     6559.51    194.68 o
  -1   9   6     5885.74     5744.08    153.39 o
   1   9   6     8252.60     7806.76    192.26 o
   3   9   6    11733.26    10886.18    288.86 o
   5   9   6     7630.09     7531.90    283.56 o
   7   9   6     4406.57     4306.10    164.91 o
   9   9   6     3305.24     3091.59    169.05 o
  11   9   6     2683.63     2725.35    175.90 o
 -10  10   6     1624.03     1501.31    159.01 o
  -8  10   6     3018.51     3055.30    165.76 o
  -6  10   6     4781.55     4564.16    168.24 o
  -4  10   6     4080.06     4218.75    158.86 o
  -2  10   6     3255.61     3558.23    138.61 o
   0  10   6     6543.22     6559.73    175.34 o
   2  10   6     7775.11     7955.73    228.83 o
   4  10   6     4600.05     5004.69    175.78 o
   6  10   6     4704.64     4913.07    211.17 o
   8  10   6     2287.60     2298.28    168.83 o
  10  10   6     2245.21     2151.01    161.38 o
  -9  11   6     1705.84     1573.39    247.83 o
  -7  11   6     2179.48     2279.03    155.26 o
  -5  11   6     2830.62     2778.03    242.17 o
  -3  11   6     2994.40     3027.93    134.35 o
  -1  11   6     2788.04     2798.82    148.92 o
   1  11   6     3427.60     3328.92    168.31 o
   3  11   6     5085.24     5363.71    185.91 o
   5  11   6     3306.07     3489.26    207.59 o
   7  11   6     1827.45     2017.08    142.98 o
   9  11   6     1680.51     1944.77    160.17 o
  -6  12   6     1731.16     1445.98    143.83 o
  -4  12   6     1397.88     1398.02    132.90 o
  -2  12   6     2267.86     2383.47    195.70 o
   0  12   6     2262.92     2408.40    221.65 o
   2  12   6     2719.41     2759.10    192.89 o
   4  12   6     2364.22     2294.26    149.22 o
   6  12   6     1561.19     1762.53    144.68 o
  -1  13   6     1302.01     1306.45    243.14 o
   1  13   6     1672.00     1659.81    278.80 o
 -15   1   7        1.82      111.12     81.59 o
 -13   1   7       51.00       -4.03     63.69 o
 -11   1   7      792.87      761.20     58.07 o
  -9   1   7      105.06      125.03     45.70 o
  -7   1   7      523.95      704.72     41.15 o
  -5   1   7      108.85      104.98     29.06 o
  -3   1   7     3086.09     3155.83     81.59 o
  -1   1   7      799.01      929.89     31.17 o
   1   1   7     3995.99     3573.32     91.67 o
   3   1   7      226.71      184.59     23.41 o
   5   1   7     1822.72     1717.20     52.06 o
   7   1   7      812.60      687.54     51.75 o
   9   1   7      364.63      660.53     49.11 o
  11   1   7        0.41      -41.42     59.57 o
  13   1   7        3.12       15.75     71.00 o
  15   1   7      133.26       41.41     78.71 o
 -16   2   7       22.53      -64.18     87.39 o
 -14   2   7        7.13      110.93     81.30 o
 -12   2   7      260.46      215.19     66.86 o
 -10   2   7      151.93      176.97     47.86 o
  -8   2   7        1.01       66.67     64.70 o
  -6   2   7     2179.28     2268.36     67.40 o
  -4   2   7      858.62     1139.13     41.98 o
  -2   2   7       37.13      264.00     28.03 o
   0   2   7      299.72      168.84     23.27 o
   2   2   7     1581.96     1789.87     55.64 o
   4   2   7       56.65      153.75     23.43 o
   6   2   7      657.16      816.28     48.57 o
   8   2   7        0.71        5.97     36.00 o
  10   2   7      935.80      810.48     54.23 o
  12   2   7      212.16      200.92     88.82 o
  14   2   7      242.86      384.90    129.14 o
  16   2   7        0.84       43.11     95.96 o
 -15   3   7        1.08       12.52     85.09 o
 -13   3   7       43.45      -27.35     72.60 o
 -11   3   7      133.46      125.52     65.76 o
  -9   3   7       62.00       32.49     45.19 o
  -7   3   7      186.71      189.39     35.00 o
  -5   3   7        9.22        3.37     32.64 o
  -3   3   7       37.56      -10.24     24.50 o
  -1   3   7      735.22      684.07     30.04 o
   1   3   7      118.05      157.02     20.69 o
   3   3   7     2680.29     2824.25     89.31 o
   5   3   7      285.93      326.88     29.30 o
   7   3   7      445.22      622.71     40.03 o
   9   3   7      317.27      246.79     43.44 o
  11   3   7      370.70      367.89     73.78 o
  13   3   7      290.16      288.75     88.18 o
  15   3   7        5.80       12.11     93.58 o
 -14   4   7        0.40      -36.22     83.89 o
 -12   4   7      170.71      127.51     70.76 o
 -10   4   7        0.76       97.97     61.91 o
  -8   4   7       94.81       97.48     38.82 o
  -6   4   7        2.23       -2.34     41.16 o
  -4   4   7      298.50      133.99     30.15 o
  -2   4   7     1839.94     2350.05    117.33 o
   0   4   7       83.59      131.84     30.58 o
   2   4   7      252.31      454.92     42.90 o
   4   4   7      606.86      510.16     39.11 o
   6   4   7     1682.16     1341.14     57.47 o
   8   4   7      516.88      649.94     51.68 o
  10   4   7      137.78      149.25     66.26 o
  12   4   7       79.51       41.62     89.37 o
  14   4   7      116.98      150.62     96.81 o
 -15   5   7       11.28       52.44     99.19 o
 -13   5   7       19.63       16.51     80.65 o
 -11   5   7      425.81      389.15     75.55 o
  -9   5   7       37.22      -30.12     60.80 o
  -7   5   7       59.87       -9.29     35.75 o
  -5   5   7      498.06      492.66     41.79 o
  -3   5   7      175.35      192.38     32.95 o
  -1   5   7      165.73      280.96     29.72 o
   1   5   7      529.66      495.11     37.52 o
   3   5   7      261.83      444.44     37.47 o
   5   5   7      182.22      320.71     42.32 o
   7   5   7       29.98       53.91     44.19 o
   9   5   7      158.66       36.48     69.51 o
  11   5   7       11.51      -32.35     79.11 o
  13   5   7       32.12       19.89     99.54 o
  15   5   7        1.15      -48.16    122.30 o
 -14   6   7       17.86      -53.18     84.47 o
 -12   6   7       90.31       34.48     78.79 o
 -10   6   7        4.16      -11.05     65.83 o
  -8   6   7      105.20       86.99     61.38 o
  -6   6   7       21.90       87.14     50.66 o
  -4   6   7       34.74       13.24     39.30 o
  -2   6   7        7.17       27.25     32.94 o
   0   6   7      535.16      571.38     38.18 o
   2   6   7       80.52      139.15     38.05 o
   4   6   7      227.74      240.24     40.28 o
   6   6   7        6.62       97.77     63.12 o
   8   6   7        6.31        8.48     66.86 o
  10   6   7       13.64       96.34    131.02 o
  12   6   7       71.86      -61.03    103.74 o
  14   6   7       21.24      123.14    117.17 o
 -13   7   7       50.67      -30.75     89.94 o
 -11   7   7       18.47       96.86     81.16 o
  -9   7   7       24.84       42.52     68.97 o
  -7   7   7      370.62      537.38     67.22 o
  -5   7   7        2.34      -30.34     53.33 o
  -3   7   7       54.40      100.21     38.52 o
  -1   7   7        1.23        9.91     42.87 o
   1   7   7      251.37      253.72     47.06 o
   3   7   7      194.61      204.79     46.87 o
   5   7   7      275.95      300.75     67.85 o
   7   7   7        0.24       38.07     85.84 o
   9   7   7       57.03      119.45     82.46 o
  11   7   7       80.12       80.47    108.34 o
  13   7   7        5.34      -20.89    117.92 o
 -12   8   7       22.32      -73.31     83.79 o
 -10   8   7        8.30      125.70     80.27 o
  -8   8   7       35.16       70.51     69.55 o
  -6   8   7      513.68      511.33     67.61 o
  -4   8   7      320.98      236.63     60.94 o
  -2   8   7      495.59      498.17     78.34 o
   0   8   7      289.45      316.70     52.02 o
   2   8   7        8.63      112.85     50.44 o
   4   8   7       35.30       66.31     63.38 o
   6   8   7       41.14       44.23     72.37 o
   8   8   7       34.80      130.35    108.35 o
  10   8   7       99.48      235.18    148.65 o
  12   8   7       15.64      -88.98    126.71 o
 -11   9   7        3.22       72.79    102.31 o
  -9   9   7       24.53       84.64     87.61 o
  -7   9   7      163.05       79.68     70.36 o
  -5   9   7      251.81       70.85     76.95 o
  -3   9   7      130.07      256.44     73.38 o
  -1   9   7       23.67       81.69     57.47 o
   1   9   7      330.19      349.52     68.46 o
   3   9   7      118.59      305.14    121.19 o
   5   9   7       12.40      122.83     91.91 o
   7   9   7      311.59      381.88    112.75 o
   9   9   7      317.25      401.11    124.01 o
  11   9   7       33.07      -72.76    128.17 o
 -10  10   7       18.80     -115.98    115.98 o
  -8  10   7       59.64      -57.45     94.53 o
  -6  10   7       28.65      -31.11     85.57 o
  -4  10   7        2.62       22.63     80.66 o
  -2  10   7      129.43      211.17     77.47 o
   0  10   7       33.62       85.04     62.73 o
   2  10   7      158.26      294.33     93.65 o
   4  10   7       22.03      -19.88     96.66 o
   6  10   7       78.23      -22.49    156.59 o
   8  10   7      170.02      187.69    112.85 o
  10  10   7        2.66      195.98    135.07 o
  -7  11   7       61.62       70.12    124.07 o
  -5  11   7       30.31      133.51    145.52 o
  -3  11   7       92.92      141.84    102.01 o
  -1  11   7      165.20       58.18    126.01 o
   1  11   7       17.63     -107.72    129.70 o
   3  11   7        3.81      209.55    102.18 o
   5  11   7       18.07      103.37    110.57 o
   7  11   7       88.43      -85.48    109.67 o
  -6  12   7       12.12       -4.39    121.52 o
  -4  12   7        3.99     -112.08    128.05 o
  -2  12   7       68.92       24.68    218.82 o
   0  12   7       59.34       87.14    132.91 o
   2  12   7        8.02     -134.09    134.09 o
   4  12   7       17.30       45.66    116.27 o
   6  12   7        0.41      -67.33    121.61 o
 -16   0   8     2105.67     1950.63    190.10 o
 -14   0   8     4330.91     4319.29    211.94 o
 -12   0   8    10074.17     9266.73    358.22 o
 -10   0   8     5365.19     5121.79    186.51 o
  -8   0   8    24017.03    23680.85    648.21 o
  -6   0   8    23713.75    22167.79    603.27 o
  -4   0   8    34872.46    32608.21   1064.76 o
  -2   0   8    35398.37    35332.13    938.91 o
   0   0   8    56790.33    63354.86   1670.09 o
   2   0   8    49723.49    61127.07   1611.45 o
   4   0   8    29322.50    31347.41    834.10 o
   6   0   8    30222.97    31566.14    845.96 o
   8   0   8    13326.94    14658.19    411.11 o
  10   0   8    12084.72    12100.17    354.20 o
  12   0   8     8254.28     8448.29    271.00 o
  14   0   8     6213.63     5877.81    221.74 o
  16   0   8     2132.35     2374.92    194.20 o
 -15   1   8     3082.79     2918.23    123.09 o
 -13   1   8     6374.03     6150.49    172.10 o
 -11   1   8     7942.69     8308.94    205.38 o
  -9   1   8    11859.49    11971.89    246.71 o
  -7   1   8    24003.45    24303.97    467.15 o
  -5   1   8    38030.72    39222.40    809.55 o
  -3   1   8    23371.00    25025.69    519.29 o
  -1   1   8    35252.01    34434.16    708.91 o
   1   1   8    77975.04    72571.50   1482.23 o
   3   1   8    64237.34    62251.09   1158.65 o
   5   1   8    17584.93    17423.96    414.76 o
   7   1   8    26318.73    26083.73    498.70 o
   9   1   8    14063.09    13661.81    274.97 o
  11   1   8    11154.10    11625.56    244.70 o
  13   1   8     8288.75     8486.04    278.00 o
  15   1   8     2802.43     2853.00    136.08 o
 -16   2   8     1689.83     1533.23    109.89 o
 -14   2   8     3945.05     3824.78    156.77 o
 -12   2   8     6753.88     6806.70    183.65 o
 -10   2   8    10620.11    11039.42    232.49 o
  -8   2   8    18228.54    18614.13    366.55 o
  -6   2   8    20493.37    20776.90    401.21 o
  -4   2   8    30914.37    31710.95    599.96 o
  -2   2   8    39440.92    40425.69    830.41 o
   0   2   8    32002.38    35068.22    829.08 o
   2   2   8    75666.98    78326.36   1599.94 o
   4   2   8    32015.95    33005.68    621.97 o
   6   2   8    27621.72    26301.92    501.10 o
   8   2   8    15684.65    15666.13    313.40 o
  10   2   8    10102.47    11010.53    312.38 o
  12   2   8    10614.32    10767.13    289.49 o
  14   2   8     3549.17     3455.32    147.72 o
 -15   3   8     1747.47     1847.05    121.19 o
 -13   3   8     5849.50     5915.58    194.44 o
 -11   3   8     7478.27     7179.36    189.77 o
  -9   3   8    11893.55    11012.17    230.27 o
  -7   3   8    19546.37    18407.30    393.68 o
  -5   3   8    19100.36    17389.12    338.78 o
  -3   3   8    17374.34    17049.53    329.07 o
  -1   3   8    32930.63    33558.50    631.48 o
   1   3   8    56516.61    57793.16   1309.57 o
   3   3   8    23458.79    23519.16    554.38 o
   5   3   8    27382.32    27834.90    528.65 o
   7   3   8    20213.33    21123.09    438.08 o
   9   3   8     9717.43     9251.48    216.43 o
  11   3   8     7246.38     7130.89    208.57 o
  13   3   8     5736.28     5913.77    217.11 o
  15   3   8     2708.59     2902.29    167.65 o
 -14   4   8     2407.24     2407.49    128.17 o
 -12   4   8     7181.21     7025.39    191.27 o
 -10   4   8     9660.93    10003.67    240.65 o
  -8   4   8    13600.31    13984.70    282.13 o
  -6   4   8    16407.54    16773.71    330.57 o
  -4   4   8    14565.69    14651.06    316.26 o
  -2   4   8    29676.69    31490.63    595.75 o
   0   4   8    43512.57    45299.91    931.59 o
   2   4   8    28896.55    26658.25    624.45 o
   4   4   8    33975.27    36153.80   1168.21 o
   6   4   8    27816.32    27311.13    717.46 o
   8   4   8    12313.22    12190.00    273.71 o
  10   4   8     6714.59     6413.10    192.43 o
  12   4   8     6756.28     6578.86    243.57 o
  14   4   8     3583.54     3610.95    180.95 o
 -15   5   8     1302.67     1206.05    107.31 o
 -13   5   8     3554.88     3723.99    139.16 o
 -11   5   8     8057.97     8112.88    208.94 o
  -9   5   8     8326.99     8226.42    205.22 o
  -7   5   8    11520.73    11667.65    266.41 o
  -5   5   8    12393.52    12426.59    250.01 o
  -3   5   8    23172.25    22390.41    429.64 o
  -1   5   8    22908.50    22504.36    430.71 o
   1   5   8    20181.34    21074.61    444.43 o
   3   5   8    27801.35    27754.00    755.88 o
   5   5   8    26527.56    25719.14    608.57 o
   7   5   8    17709.36    18256.97    512.11 o
   9   5   8     4505.29     4480.38    153.20 o
  11   5   8     5663.10     5269.60    213.57 o
  13   5   8     3690.75     3618.36    184.95 o
 -14   6   8     1888.52     1806.07    115.25 o
 -12   6   8     3883.74     3994.34    143.63 o
 -10   6   8     8057.08     7625.73    203.59 o
  -8   6   8     7347.83     6698.63    177.76 o
  -6   6   8     7113.55     6664.42    215.33 o
  -4   6   8    15159.23    14222.18    309.25 o
  -2   6   8    16666.14    16196.90    317.07 o
   0   6   8    19824.48    20097.75    426.46 o
   2   6   8    17629.31    17121.84    412.21 o
   4   6   8    17937.57    17550.49    378.50 o
   6   6   8    17556.35    17051.67    489.11 o
   8   6   8     8241.16     7867.26    264.52 o
  10   6   8     3188.15     3166.19    159.45 o
  12   6   8     3893.09     3537.34    180.70 o
  14   6   8     2200.43     2080.12    158.05 o
 -13   7   8     1993.08     1927.81    119.19 o
 -11   7   8     4109.13     4001.89    168.10 o
  -9   7   8     7295.76     7496.23    199.67 o
  -7   7   8     8515.22     9435.20    229.45 o
  -5   7   8     4030.71     4285.74    139.08 o
  -3   7   8    10728.21    11131.17    228.99 o
  -1   7   8    16602.46    17476.21    377.43 o
   1   7   8    22405.22    23463.28    498.66 o
   3   7   8    12256.61    12587.33    282.12 o
   5   7   8    11378.80    11760.41    388.38 o
   7   7   8     8046.76     8365.01    280.71 o
   9   7   8     6294.68     6300.74    241.86 o
  11   7   8     3424.44     3295.41    172.65 o
  13   7   8     1879.32     1754.71    152.61 o
 -12   8   8     1983.89     1973.02    113.94 o
 -10   8   8     4315.69     4040.82    146.23 o
  -8   8   8     4588.20     4577.54    150.95 o
  -6   8   8     6581.48     6587.30    176.90 o
  -4   8   8     4789.84     4577.21    184.90 o
  -2   8   8    10741.62    10657.75    349.01 o
   0   8   8    12904.65    12218.17    276.48 o
   2   8   8    11032.56    10336.63    307.45 o
   4   8   8     8701.47     8547.24    278.14 o
   6   8   8     6323.84     6537.18    235.73 o
   8   8   8     6562.56     6522.33    245.95 o
  10   8   8     2858.45     2987.06    227.26 o
  12   8   8     1926.99     1826.88    159.55 o
 -11   9   8     1768.61     1638.31    113.22 o
  -9   9   8     3148.57     2940.77    136.06 o
  -7   9   8     3200.81     3177.69    140.13 o
  -5   9   8     4138.69     4531.33    166.11 o
  -3   9   8     6907.54     6606.56    199.42 o
  -1   9   8     7246.13     7082.38    182.14 o
   1   9   8     6287.03     6657.57    194.45 o
   3   9   8     7397.94     7190.34    249.25 o
   5   9   8     5988.11     5903.71    225.57 o
   7   9   8     4232.28     4741.42    202.65 o
   9   9   8     2322.53     2439.64    209.79 o
  11   9   8     1909.76     2142.68    168.42 o
 -10  10   8     1261.12     1451.59    317.70 o
  -8  10   8     2427.99     2566.38    130.78 o
  -6  10   8     2641.69     2947.44    220.68 o
  -4  10   8     4796.26     5020.26    187.17 o
  -2  10   8     3373.93     3658.62    172.17 o
   0  10   8     5183.57     5224.52    200.14 o
   2  10   8     6734.72     6768.24    241.95 o
   4  10   8     3680.04     3990.80    183.75 o
   6  10   8     3297.53     3314.02    169.25 o
   8  10   8     2264.00     2280.67    158.30 o
  -7  11   8     2002.65     1973.64    214.86 o
  -5  11   8     2287.06     2413.30    263.94 o
  -3  11   8     2740.81     2817.68    176.63 o
  -1  11   8     3301.93     3430.37    213.96 o
   1  11   8     2922.59     2871.07    201.37 o
   3  11   8     3579.20     3502.88    179.11 o
   5  11   8     2541.11     2515.52    157.43 o
   7  11   8     1737.24     1661.33    143.34 o
  -4  12   8     1311.19     1286.87    181.54 o
  -2  12   8     1746.46     1930.55    223.69 o
   0  12   8     2257.89     2760.73    210.72 o
   2  12   8     2208.18     2316.80    231.79 o
   4  12   8     1839.41     1904.78    148.11 o
 -15   1   9        0.98       99.95     84.77 o
 -13   1   9        2.81       48.70     62.32 o
 -11   1   9       56.41       67.34     58.10 o
  -9   1   9       47.70       82.97     44.35 o
  -7   1   9      223.44      296.89     41.23 o
  -5   1   9      769.26      762.63     46.03 o
  -3   1   9     1315.87     1822.51     57.21 o
  -1   1   9       71.53      101.57     27.99 o
   1   1   9      119.09       45.81     26.90 o
   3   1   9     3918.04     4331.25    106.49 o
   5   1   9      690.30      773.42     37.53 o
   7   1   9        6.02      -12.15     36.26 o
   9   1   9      362.68      569.28     66.98 o
  11   1   9       41.75       93.42     52.32 o
  13   1   9        0.64       17.15     79.41 o
  15   1   9       33.46      215.02    110.77 o
 -14   2   9       41.89       28.85     91.50 o
 -12   2   9       85.14      223.57     71.65 o
 -10   2   9      110.86       71.57     63.84 o
  -8   2   9      312.83      294.40     45.79 o
  -6   2   9       42.03       27.68     39.66 o
  -4   2   9      335.85      329.53     33.38 o
  -2   2   9     1462.27     1238.91     46.88 o
   0   2   9     3836.04     3648.56     93.79 o
   2   2   9      877.60      940.80     41.97 o
   4   2   9       80.95      146.37     26.64 o
   6   2   9        8.91      -31.79     31.79 o
   8   2   9       93.83      170.10     40.93 o
  10   2   9       12.81      -23.17     46.20 o
  12   2   9       33.43      -24.25    105.75 o
  14   2   9       26.96        9.48    104.92 o
 -15   3   9        7.17       85.47     95.05 o
 -13   3   9       51.68       17.94     93.19 o
 -11   3   9      125.97      105.33     61.59 o
  -9   3   9      480.47      457.94     52.20 o
  -7   3   9       16.66      -17.72     45.20 o
  -5   3   9      266.90      298.75     36.29 o
  -3   3   9     1041.89     1233.81     44.57 o
  -1   3   9       56.31       38.93     25.55 o
   1   3   9     1436.94     1945.95     64.52 o
   3   3   9     2118.30     1887.57     64.20 o
   5   3   9       34.38       73.82     28.76 o
   7   3   9      235.99      156.36     43.65 o
   9   3   9       59.58      121.52     49.88 o
  11   3   9       35.94      -50.72     89.29 o
  13   3   9       58.11      255.65    105.49 o
  15   3   9       11.55      -17.18    114.90 o
 -14   4   9       30.87      -47.43    121.12 o
 -12   4   9      122.58       -1.06     77.55 o
 -10   4   9       63.02      167.01     66.07 o
  -8   4   9       36.70       46.96     42.62 o
  -6   4   9       40.58       83.48     39.56 o
  -4   4   9      446.74      474.27     43.88 o
  -2   4   9        1.40      -28.31     29.29 o
   0   4   9      224.57      309.17     29.03 o
   2   4   9      399.44      322.47     34.11 o
   4   4   9      126.22      249.54     46.47 o
   6   4   9       39.12       80.40     51.61 o
   8   4   9      255.37      436.46     60.00 o
  10   4   9       55.86       90.90     87.25 o
  12   4   9       29.53       92.61    104.60 o
  14   4   9       81.93      -35.74    114.14 o
 -13   5   9        2.74      109.49     83.67 o
 -11   5   9      225.39      122.10     76.81 o
  -9   5   9       19.53       11.19     61.96 o
  -7   5   9       12.76       18.75     53.88 o
  -5   5   9        3.97       53.28     37.27 o
  -3   5   9     1169.53     1191.05     50.80 o
  -1   5   9      629.39      584.51     36.58 o
   1   5   9        1.07       22.01     33.37 o
   3   5   9       22.28       98.86     89.79 o
   5   5   9        1.87       22.15     49.45 o
   7   5   9        2.58        9.08     55.54 o
   9   5   9      127.60       31.52     90.94 o
  11   5   9       44.14      126.13     99.49 o
  13   5   9       12.92       69.90    138.64 o
 -14   6   9       18.46       63.73     95.93 o
 -12   6   9        3.49      -73.94     83.31 o
 -10   6   9       79.15       33.84     71.80 o
  -8   6   9       25.20       43.58     63.54 o
  -6   6   9       96.44      228.17     59.53 o
  -4   6   9       37.96       39.53     39.79 o
  -2   6   9      105.70      158.42     37.95 o
   0   6   9       59.00      125.30     41.68 o
   2   6   9        1.15      -48.42     48.42 o
   4   6   9       67.01       19.37     49.65 o
   6   6   9      265.75      243.50     88.72 o
   8   6   9      346.20      315.08     93.37 o
  10   6   9       10.15      -66.48    145.57 o
  12   6   9       41.31      121.74    114.10 o
 -13   7   9       20.85      -10.39     89.26 o
 -11   7   9       23.01       75.96     80.65 o
  -9   7   9       52.81      104.84     72.92 o
  -7   7   9      188.13       72.21     77.39 o
  -5   7   9        3.17      -17.70     54.88 o
  -3   7   9      184.51      164.09     51.39 o
  -1   7   9       28.56      138.23     57.74 o
   1   7   9        2.01        0.58     56.09 o
   3   7   9      703.48      821.72     73.46 o
   5   7   9       10.71       47.96     79.13 o
   7   7   9       23.40      -14.89    147.02 o
   9   7   9      546.84      422.54    105.07 o
  11   7   9        9.28       91.43    109.76 o
 -12   8   9       21.17       -7.80     89.63 o
 -10   8   9        7.49        9.03     84.88 o
  -8   8   9      171.66      115.25     82.11 o
  -6   8   9      292.20      171.58     76.48 o
  -4   8   9      148.59      121.98     71.12 o
  -2   8   9       57.80       80.89     60.43 o
   0   8   9      302.12      316.84     65.22 o
   2   8   9      181.41      179.88     62.13 o
   4   8   9       24.50       79.40     91.09 o
   6   8   9        1.07       17.38     96.84 o
   8   8   9      135.56      106.55    135.14 o
  10   8   9       67.47      106.59    122.17 o
  12   8   9       22.21      -81.19    158.90 o
 -11   9   9        2.23      -22.85     91.65 o
  -9   9   9       53.50      -67.67    109.34 o
  -7   9   9       60.59      -45.89     86.41 o
  -5   9   9      325.22      156.04     96.98 o
  -3   9   9       38.06      -55.93    108.70 o
  -1   9   9       18.36       96.73     65.97 o
   1   9   9        6.33       -0.06     69.05 o
   3   9   9      181.16      157.20     93.46 o
   5   9   9       50.46       33.32     97.58 o
   7   9   9        7.05       44.73    114.34 o
   9   9   9       25.47        4.55    116.23 o
  -8  10   9       69.35      -62.26    115.15 o
  -6  10   9       77.58      -22.87    104.88 o
  -4  10   9        6.61       71.49    100.61 o
  -2  10   9      196.93      347.14     98.14 o
   0  10   9        3.46      110.55     93.66 o
   2  10   9       36.88        8.12    132.57 o
   4  10   9       75.07      200.49    103.74 o
   6  10   9        0.64      -97.59    108.46 o
   8  10   9       28.37      220.70    129.35 o
  -7  11   9       48.91      148.39    117.39 o
  -5  11   9        3.02      -25.49    105.36 o
  -3  11   9       42.64      110.34    103.00 o
  -1  11   9      228.81      175.71    142.16 o
   1  11   9        3.58     -130.60    130.60 o
   3  11   9        3.68      -35.66    110.03 o
   5  11   9        6.31      117.56    119.23 o
   7  11   9        1.82      -64.93    121.07 o
  -4  12   9        7.75       68.31    113.96 o
  -2  12   9       86.49       50.82    141.24 o
   0  12   9       58.17       -1.11    151.09 o
   2  12   9        2.24       60.14    157.37 o
   4  12   9       19.70       34.88    118.11 o
 -14   0  10     3357.50     3452.07    171.21 o
 -12   0  10     6872.90     6990.67    243.33 o
 -10   0  10     7739.07     7757.02    249.24 o
  -8   0  10    10973.94    10412.20    310.35 o
  -6   0  10    14715.15    14317.17    402.31 o
  -4   0  10    32855.08    34139.82    915.19 o
  -2   0  10    38899.91    39140.03   1041.84 o
   0   0  10    39319.04    37799.98   1004.37 o
   2   0  10     8193.88     7804.97    299.08 o
   4   0  10    30875.94    32781.24    875.86 o
   6   0  10    28441.71    31052.37   1032.52 o
   8   0  10    14969.41    16081.91    554.68 o
  10   0  10     6723.31     6941.65    226.19 o
  12   0  10     6356.58     6615.91    277.22 o
  14   0  10     5620.16     6003.85    369.57 o
 -15   1  10     2247.55     2211.25    112.59 o
 -13   1  10     4247.91     4151.44    128.55 o
 -11   1  10     8058.68     8102.59    187.51 o
  -9   1  10     8263.68     8122.55    180.58 o
  -7   1  10    15594.37    15362.08    305.69 o
  -5   1  10    19860.38    20307.03    430.56 o
  -3   1  10    46260.90    45802.32    861.10 o
  -1   1  10    31074.58    31394.27    591.97 o
   1   1  10    21583.01    22981.05    480.70 o
   3   1  10    48383.97    48522.51    996.55 o
   5   1  10    22570.22    22070.49    421.22 o
   7   1  10    20408.35    19908.88    469.84 o
   9   1  10    10839.19    10844.62    226.38 o
  11   1  10     8280.17     8341.40    208.14 o
  13   1  10     6937.78     6770.46    244.14 o
  15   1  10     3056.65     2988.63    202.13 o
 -14   2  10     2834.22     2983.14    133.50 o
 -12   2  10     5634.03     5530.60    164.79 o
 -10   2  10     5692.67     5652.46    153.90 o
  -8   2  10    16001.25    16382.94    327.49 o
  -6   2  10    11822.83    12063.18    268.44 o
  -4   2  10    21314.38    21878.58    420.39 o
  -2   2  10    52176.85    53566.17   1099.75 o
   0   2  10    19000.59    18631.14    393.14 o
   2   2  10    38219.76    37448.29    774.14 o
   4   2  10    30099.09    28590.55    595.52 o
   6   2  10    16980.52    15853.12    342.34 o
   8   2  10    13401.10    13395.97    297.66 o
  10   2  10     9680.36     9997.43    264.54 o
  12   2  10     7319.70     6935.43    246.03 o
  14   2  10     4493.60     4471.57    245.08 o
 -15   3  10     1978.79     1952.65    138.97 o
 -13   3  10     4032.29     4150.90    148.56 o
 -11   3  10     4944.30     5152.47    157.54 o
  -9   3  10     8522.75     8615.26    208.05 o
  -7   3  10    11607.96    11039.49    228.60 o
  -5   3  10    16652.68    15812.56    311.41 o
  -3   3  10    26292.76    26731.02    510.59 o
  -1   3  10    30625.93    32455.38    752.06 o
   1   3  10    26328.04    28858.18    601.61 o
   3   3  10    35392.95    33875.20    942.62 o
   5   3  10    12712.95    13719.84    337.06 o
   7   3  10    10056.63    11127.65    297.10 o
   9   3  10    13213.88    13075.33    330.32 o
  11   3  10     6476.47     6403.80    232.08 o
  13   3  10     5068.96     5153.67    319.96 o
 -14   4  10     2417.30     2621.47    163.83 o
 -12   4  10     4042.84     3983.25    139.80 o
 -10   4  10     5766.55     5495.20    160.71 o
  -8   4  10     9227.27     9298.42    200.56 o
  -6   4  10    12352.15    13075.13    290.70 o
  -4   4  10    14210.56    14285.65    284.44 o
  -2   4  10    24110.20    24480.74    468.44 o
   0   4  10    29206.92    27546.36    643.02 o
   2   4  10    33452.68    34152.81   1239.11 o
   4   4  10    20485.15    20760.62    496.78 o
   6   4  10     6655.40     6508.36    183.83 o
   8   4  10    11492.75    11071.16    287.98 o
  10   4  10     9362.57     9507.05    310.39 o
  12   4  10     5353.07     5295.98    218.74 o
  14   4  10     3310.88     2946.30    170.05 o
 -13   5  10     3082.81     3297.56    133.82 o
 -11   5  10     4081.78     4011.46    143.47 o
  -9   5  10     5512.79     5404.90    156.32 o
  -7   5  10     9255.14     9002.79    215.34 o
  -5   5  10     7619.59     7737.05    169.00 o
  -3   5  10    24250.88    25652.59    492.49 o
  -1   5  10    20290.67    20471.71    489.05 o
   1   5  10    23472.35    23075.52    547.44 o
   3   5  10    23039.37    22290.35    617.00 o
   5   5  10     8216.55     7919.47    314.91 o
   7   5  10     7796.57     7367.00    207.08 o
   9   5  10    10074.90    10748.53    351.81 o
  11   5  10     5080.20     5474.53    260.77 o
  13   5  10     3244.42     3385.53    224.74 o
 -12   6  10     2756.86     2706.12    121.76 o
 -10   6  10     4234.16     4372.26    145.16 o
  -8   6  10     5774.90     5767.64    160.69 o
  -6   6  10     6148.56     6001.42    158.95 o
  -4   6  10     8801.48     9239.37    195.78 o
  -2   6  10    23912.22    24187.84    574.98 o
   0   6  10    15559.69    16363.40    399.45 o
   2   6  10    18292.91    17891.99    433.47 o
   4   6  10     9411.22     9645.32    253.53 o
   6   6  10     4887.56     5407.02    198.27 o
   8   6  10    10272.02    10181.97    326.27 o
  10   6  10     4527.24     4575.19    217.24 o
  12   6  10     3233.61     3127.05    299.98 o
 -11   7  10     2083.99     2131.67    168.11 o
  -9   7  10     4255.73     4254.95    146.17 o
  -7   7  10     6077.43     5942.28    178.30 o
  -5   7  10     6535.38     6362.72    187.74 o
  -3   7  10     7231.88     6910.95    195.45 o
  -1   7  10    14052.85    13607.34    341.82 o
   1   7  10    17623.55    17450.21    427.36 o
   3   7  10    11376.25    11174.61    288.59 o
   5   7  10     5397.66     5458.10    207.60 o
   7   7  10     4401.84     4308.47    185.04 o
   9   7  10     6492.32     6272.08    247.95 o
  11   7  10     3318.29     3464.38    228.20 o
 -10   8  10     2323.56     2328.74    116.55 o
  -8   8  10     3000.54     2909.95    128.73 o
  -6   8  10     5092.45     5084.88    203.86 o
  -4   8  10     5796.44     6095.93    308.39 o
  -2   8  10     7994.58     8289.41    228.96 o
   0   8  10     9198.98     9669.25    260.12 o
   2   8  10    10089.47    10687.55    299.47 o
   4   8  10     5003.12     5170.45    199.20 o
   6   8  10     4377.44     4389.93    191.51 o
   8   8  10     4514.01     4307.22    204.80 o
  10   8  10     3175.36     3139.96    177.40 o
  -9   9  10     1969.69     1884.92    171.88 o
  -7   9  10     2702.74     2674.62    155.16 o
  -5   9  10     3271.02     2992.28    152.61 o
  -3   9  10     6424.88     6308.74    228.74 o
  -1   9  10     7492.17     7713.86    263.91 o
   1   9  10     4983.22     4957.98    165.38 o
   3   9  10     4149.56     4139.86    184.53 o
   5   9  10     4724.74     4513.32    198.02 o
   7   9  10     4286.60     4298.49    206.61 o
   9   9  10     2133.20     2032.87    153.44 o
  -8  10  10     1595.92     1809.72    144.89 o
  -6  10  10     1977.74     1908.07    139.33 o
  -4  10  10     3785.37     3699.85    181.14 o
  -2  10  10     4256.64     4556.64    197.67 o
   0  10  10     3381.12     3574.30    169.31 o
   2  10  10     3461.57     3486.92    166.05 o
   4  10  10     3796.79     3887.02    252.94 o
   6  10  10     2746.64     2971.41    168.04 o
   8  10  10     2189.81     2017.99    157.40 o
  -5  11  10     1993.18     2031.40    148.67 o
  -3  11  10     2492.22     2409.23    153.08 o
  -1  11  10     2631.57     3107.70    421.44 o
   1  11  10     2056.60     2304.32    230.17 o
   3  11  10     2294.60     2347.76    243.59 o
   5  11  10     2412.17     2407.89    161.08 o
  -2  12  10     1305.41     1438.83    231.79 o
   0  12  10     1654.14     1969.48    196.14 o
   2  12  10     1702.12     1899.00    201.57 o
 -15   1  11       12.19      160.04     96.88 o
 -13   1  11        4.31       18.85     69.84 o
 -11   1  11       27.89       63.13     61.19 o
  -9   1  11      201.97       54.31     49.72 o
  -7   1  11        4.65      -38.20     41.22 o
  -5   1  11       74.30       87.90     37.55 o
  -3   1  11      580.55      666.75     40.96 o
  -1   1  11        3.11      -28.45     31.22 o
   1   1  11       11.99      -25.50     30.93 o
   3   1  11      783.76      750.23     49.46 o
   5   1  11      119.52      148.31     39.51 o
   7   1  11       27.75        4.07     44.14 o
   9   1  11       36.28        3.19     54.21 o
  11   1  11       22.23       28.86     79.08 o
  13   1  11        3.07       87.71    139.40 o
 -14   2  11        4.39      -80.95     80.95 o
 -12   2  11        1.21       20.45     70.92 o
 -10   2  11      205.79      246.54     58.96 o
  -8   2  11        8.79      -19.56     43.72 o
  -6   2  11       48.62       70.71     45.62 o
  -4   2  11        4.69      -34.13     34.13 o
  -2   2  11      858.15     1019.29     48.92 o
   0   2  11       38.19      -20.48     32.95 o
   2   2  11      112.50      133.09     36.57 o
   4   2  11       57.86       77.66     39.11 o
   6   2  11        0.18      -11.10     41.54 o
   8   2  11      582.33      679.93     66.64 o
  10   2  11       35.95       22.56     64.94 o
  12   2  11        6.81       -2.08     93.87 o
  14   2  11       11.63      207.34    136.98 o
 -13   3  11        0.76      -86.89     89.54 o
 -11   3  11      148.88      150.25     84.40 o
  -9   3  11       15.65       21.09     52.44 o
  -7   3  11       14.65      -43.75     44.18 o
  -5   3  11       25.42      -37.11     40.07 o
  -3   3  11     1315.85     1277.46     53.75 o
  -1   3  11       34.71      -28.21     40.10 o
   1   3  11     2094.01     2154.90     74.88 o
   3   3  11       19.16        0.45     34.65 o
   5   3  11      623.34      624.64     58.46 o
   7   3  11       55.73      123.81     56.66 o
   9   3  11       43.91       55.37     62.46 o
  11   3  11        1.92       59.40     95.60 o
  13   3  11       24.09       -1.30    103.42 o
 -14   4  11       14.89       72.83     91.04 o
 -12   4  11        9.73       22.14     80.23 o
 -10   4  11       66.49      -16.68     67.45 o
  -8   4  11       51.94       39.71     45.32 o
  -6   4  11       64.18      -18.82     46.51 o
  -4   4  11      908.82      986.11     69.68 o
  -2   4  11        5.79       20.21     43.84 o
   0   4  11       13.85      -43.92     43.92 o
   2   4  11     1016.78     1145.11     67.63 o
   4   4  11      154.42      250.61     53.94 o
   6   4  11      263.02      295.77     58.44 o
   8   4  11      213.18      198.82     64.04 o
  10   4  11       43.41       88.05    158.29 o
  12   4  11        6.23       88.39    119.40 o
 -13   5  11        2.13       96.81     90.01 o
 -11   5  11       50.20       11.30     89.63 o
  -9   5  11       89.57      136.72     68.86 o
  -7   5  11       36.57       35.69     51.23 o
  -5   5  11       17.49      -47.21     47.21 o
  -3   5  11      231.97      214.71     89.84 o
  -1   5  11      479.25      448.42     57.26 o
   1   5  11      305.36      345.05     54.02 o
   3   5  11      432.66      323.97     71.59 o
   5   5  11       33.99       49.67     57.00 o
   7   5  11      455.91      401.70     67.36 o
   9   5  11       19.73      314.30    106.65 o
  11   5  11        0.37      -17.23    110.51 o
  13   5  11        0.37       44.19    151.01 o
 -12   6  11       11.97       -3.31     84.54 o
 -10   6  11       98.96      -13.29     72.35 o
  -8   6  11        2.97      -43.78     67.78 o
  -6   6  11      386.14      297.90     67.77 o
  -4   6  11       25.43       -8.69     47.39 o
  -2   6  11       90.87      101.11     57.87 o
   0   6  11      366.46      338.59     68.32 o
   2   6  11       18.03      -44.51     58.96 o
   4   6  11       42.94       47.17     56.19 o
   6   6  11      135.87      200.18     89.58 o
   8   6  11      110.10      175.54    130.78 o
  10   6  11        2.43      117.95    124.08 o
  12   6  11        1.18     -102.20    123.91 o
 -11   7  11       42.03      -25.83     86.88 o
  -9   7  11       30.52      -39.92     85.12 o
  -7   7  11       16.34       22.85     85.68 o
  -5   7  11      193.14       97.49     84.61 o
  -3   7  11       10.00      -31.82     82.52 o
  -1   7  11      404.72      394.06     64.86 o
   1   7  11        1.76       -0.97     61.38 o
   3   7  11        3.33       25.97     62.26 o
   5   7  11      293.18      378.92     88.50 o
   7   7  11       17.12      132.79    103.50 o
   9   7  11        4.96      -59.62    114.34 o
  11   7  11        2.12      -53.54    125.66 o
 -10   8  11        3.11      -47.82     91.30 o
  -8   8  11       49.09      -60.98    125.83 o
  -6   8  11      224.39      185.20    102.40 o
  -4   8  11       65.83      -52.87     87.80 o
  -2   8  11       68.33       71.53     67.14 o
   0   8  11      486.03      550.84     71.83 o
   2   8  11      250.06      314.64     68.83 o
   4   8  11       27.08       42.49     96.60 o
   6   8  11        6.78       26.29    101.01 o
   8   8  11       14.38      -49.96    110.53 o
  10   8  11       36.59      237.09    132.30 o
  -9   9  11        2.47      141.86    117.74 o
  -7   9  11       87.67       10.44    154.94 o
  -5   9  11      294.42      304.50     98.80 o
  -3   9  11        4.55       28.74    102.29 o
  -1   9  11        8.97       58.01     71.65 o
   1   9  11       51.79       55.73     87.03 o
   3   9  11      216.72      266.01    104.42 o
   5   9  11       42.88       19.44    109.16 o
   7   9  11        0.93      -42.13    113.36 o
   9   9  11       13.78      128.91    118.35 o
  -8  10  11       20.39      -53.14    109.94 o
  -6  10  11      180.22       65.81    112.24 o
  -4  10  11       20.56      113.81    108.79 o
  -2  10  11       27.44       -6.20    120.66 o
   0  10  11       57.68       86.70    112.13 o
   2  10  11       20.50       22.41    101.78 o
   4  10  11      121.37      195.32    115.36 o
   6  10  11        0.89       84.73    116.65 o
  -5  11  11      119.41      -13.71    118.58 o
  -3  11  11        2.64      -40.51    111.66 o
  -1  11  11      128.12      -67.54    149.99 o
   1  11  11       38.98      -11.73    144.26 o
   3  11  11       18.89       44.40    110.25 o
   5  11  11       17.23     -122.11    122.11 o
 -14   0  12     2655.63     2674.49    179.82 o
 -12   0  12     4634.93     4991.32    204.79 o
 -10   0  12     6743.92     7072.78    239.58 o
  -8   0  12     5443.78     5347.48    189.19 o
  -6   0  12    18030.66    16384.58    459.74 o
  -4   0  12    24944.59    25159.66    685.58 o
  -2   0  12    27416.80    28814.91    775.39 o
   0   0  12    27391.89    27542.65    817.56 o
   2   0  12    16788.42    17578.41    740.76 o
   4   0  12    23959.80    23627.64   1982.37 o
   6   0  12    18110.61    18817.74    641.85 o
   8   0  12    12505.65    12718.65    456.10 o
  10   0  12     6702.30     6823.51    283.80 o
  12   0  12     6598.67     6522.54    389.02 o
 -13   1  12     3233.62     3335.33    143.52 o
 -11   1  12     5636.29     5752.13    151.77 o
  -9   1  12     4125.72     4183.60    117.24 o
  -7   1  12    11957.97    11913.46    246.05 o
  -5   1  12    17973.83    17974.35    352.86 o
  -3   1  12    26693.04    27327.62    522.70 o
  -1   1  12    17250.95    16888.19    360.62 o
   1   1  12    16039.48    14654.08    315.95 o
   3   1  12    27778.75    27238.16    569.40 o
   5   1  12    20076.32    19438.00    465.59 o
   7   1  12    10628.27     9923.64    258.46 o
   9   1  12     7977.98     8263.91    242.53 o
  11   1  12     7508.79     8205.95    271.57 o
  13   1  12     4813.50     4887.37    278.80 o
 -14   2  12     1963.40     1829.97    109.96 o
 -12   2  12     4404.98     4429.77    166.99 o
 -10   2  12     3386.82     3215.50    105.35 o
  -8   2  12     8458.43     8364.58    197.07 o
  -6   2  12    17550.66    18432.80    399.21 o
  -4   2  12    17376.93    17405.34    341.39 o
  -2   2  12    20179.61    19308.85    411.98 o
   0   2  12    23031.02    24230.13    510.56 o
   2   2  12    18576.88    20427.20    433.09 o
   4   2  12    21905.89    22900.25    483.87 o
   6   2  12    12683.34    13383.84    332.15 o
   8   2  12    10262.04    10234.48    269.28 o
  10   2  12     8213.88     8083.79    266.79 o
  12   2  12     5675.60     5475.03    271.37 o
  14   2  12     3513.97     3244.84    269.07 o
 -13   3  12     2159.07     2103.95    111.84 o
 -11   3  12     4381.37     4328.13    145.07 o
  -9   3  12     4789.66     5041.96    144.50 o
  -7   3  12    10580.24    10545.41    246.08 o
  -5   3  12    17766.08    17017.94    371.41 o
  -3   3  12    17755.06    17974.60    432.73 o
  -1   3  12    26094.31    26580.79    559.27 o
   1   3  12    18015.60    18255.74    391.02 o
   3   3  12    14843.50    15306.50    847.86 o
   5   3  12    11206.40    11217.63    285.52 o
   7   3  12    14137.05    14343.89    356.08 o
   9   3  12     9196.67     9476.50    432.35 o
  11   3  12     6226.68     6184.36    293.43 o
  13   3  12     3947.21     4224.38    246.43 o
 -12   4  12     2270.58     2235.84    110.81 o
 -10   4  12     4279.14     4485.81    146.49 o
  -8   4  12     6336.33     6448.50    170.90 o
  -6   4  12    12469.16    12365.37    292.31 o
  -4   4  12    13154.74    13081.56    326.44 o
  -2   4  12    15334.51    15702.74    342.07 o
   0   4  12    22631.55    21945.26    521.41 o
   2   4  12    14422.05    13800.94    525.47 o
   4   4  12     6661.73     6530.14    184.23 o
   6   4  12    12080.44    12248.20    313.46 o
   8   4  12    10966.49    10855.30    288.47 o
  10   4  12     6289.54     6451.05    243.33 o
  12   4  12     4550.95     4212.74    201.14 o
 -13   5  12     1559.39     1641.62    113.56 o
 -11   5  12     2535.24     2688.78    117.88 o
  -9   5  12     4968.15     4833.64    150.85 o
  -7   5  12     7586.80     8156.39    204.55 o
  -5   5  12     9481.49    10268.98    310.35 o
  -3   5  12    13082.82    13427.89    336.22 o
  -1   5  12    18809.31    18757.26    454.60 o
   1   5  12    15908.69    16219.68    397.43 o
   3   5  12     5592.05     5863.51    171.99 o
   5   5  12     8265.16     8150.90    224.81 o
   7   5  12    10607.90    10346.05    276.63 o
   9   5  12     9199.40     9728.14    441.02 o
  11   5  12     4023.71     4492.17    238.17 o
 -12   6  12     1680.94     1900.21    176.08 o
 -10   6  12     2731.82     3000.91    184.83 o
  -8   6  12     5322.77     5393.75    180.11 o
  -6   6  12     7612.94     7989.49    257.42 o
  -4   6  12     5516.70     5197.22    163.77 o
  -2   6  12    17125.79    17072.54    418.94 o
   0   6  12    14404.61    14479.50    361.35 o
   2   6  12     7171.77     7015.22    269.99 o
   4   6  12     4459.68     3742.12    165.52 o
   6   6  12     7616.76     8102.40    275.46 o
   8   6  12     8953.05     9570.83    320.54 o
  10   6  12     4828.01     4796.26    209.10 o
  12   6  12     2571.13     2649.46    225.97 o
 -11   7  12     1359.10     1181.98    115.66 o
  -9   7  12     2899.85     2848.19    134.48 o
  -7   7  12     4824.35     4985.08    195.68 o
  -5   7  12     7714.59     7931.02    266.34 o
  -3   7  12     5284.24     5137.23    164.82 o
  -1   7  12    10086.79    10373.79    275.63 o
   1   7  12     7988.14     7898.59    220.48 o
   3   7  12     6031.35     5832.63    180.11 o
   5   7  12     5610.39     5503.34    214.26 o
   7   7  12     5041.59     4924.47    265.11 o
   9   7  12     4280.54     4126.24    292.51 o
  11   7  12     3101.84     3002.63    230.98 o
 -10   8  12     1428.74     1399.31    134.90 o
  -8   8  12     2860.33     2494.85    187.59 o
  -6   8  12     3954.90     4052.86    185.41 o
  -4   8  12     6583.83     6797.44    244.91 o
  -2   8  12     5866.19     5743.59    182.05 o
   0   8  12     5355.04     5604.16    178.48 o
   2   8  12     5878.62     6060.79    187.39 o
   4   8  12     5053.91     5017.18    207.49 o
   6   8  12     4391.36     4427.60    195.45 o
   8   8  12     2899.14     2994.92    233.94 o
  10   8  12     3068.68     2921.31    210.99 o
  -9   9  12     1297.34     1401.51    138.05 o
  -7   9  12     2484.17     2721.09    174.70 o
  -5   9  12     2916.76     3018.13    159.75 o
  -3   9  12     4496.20     4660.16    241.85 o
  -1   9  12     4913.53     4890.36    183.89 o
   1   9  12     3488.35     3808.98    148.07 o
   3   9  12     3432.68     3657.70    179.86 o
   5   9  12     3638.71     3766.63    183.37 o
   7   9  12     2688.95     2706.39    220.70 o
  -6  10  12     2046.94     2029.42    206.32 o
  -4  10  12     2331.44     2277.95    189.75 o
  -2  10  12     3605.14     3511.49    176.74 o
   0  10  12     2503.35     2711.10    298.25 o
   2  10  12     2416.44     2509.23    153.11 o
   4  10  12     3367.08     3333.89    181.99 o
   6  10  12     1863.05     1886.87    152.99 o
  -3  11  12     1966.25     1689.31    140.90 o
  -1  11  12     1826.51     1768.26    193.84 o
   1  11  12     1876.48     2139.65    202.78 o
   3  11  12     1792.04     1931.76    152.19 o
 -13   1  13        3.84       79.97     91.12 o
 -11   1  13       11.01      -60.25     62.78 o
  -9   1  13       81.25       66.25     56.41 o
  -7   1  13        0.98      -45.81     45.81 o
  -5   1  13        2.91      -42.16     42.16 o
  -3   1  13      185.60       18.16     44.73 o
  -1   1  13        0.70       -1.34     40.71 o
   1   1  13        1.78      -39.92     46.06 o
   3   1  13       18.63       15.79     48.51 o
   5   1  13       42.10      -50.28     50.28 o
   7   1  13       18.74      -50.48     87.03 o
   9   1  13       43.22      103.62    102.42 o
  11   1  13       80.32       24.39     86.03 o
  13   1  13        0.81      -77.80    158.85 o
 -14   2  13        7.07      -34.38     85.86 o
 -12   2  13        2.42      -43.49     86.02 o
 -10   2  13      101.32       33.65     71.76 o
  -8   2  13       59.57       53.01     52.32 o
  -6   2  13       73.50      -89.63     93.72 o
  -4   2  13      101.46      131.55     49.69 o
  -2   2  13      132.36      137.64     57.20 o
   0   2  13      192.34      171.05     42.16 o
   2   2  13     1152.87     1208.36     57.98 o
   4   2  13      119.39       81.24     65.10 o
   6   2  13        1.73       61.27    103.08 o
   8   2  13      118.66      129.50     77.52 o
  10   2  13       18.04      -39.02     82.29 o
  12   2  13       17.01      -64.66    127.68 o
 -13   3  13        2.13      -42.55     84.38 o
 -11   3  13       61.77       27.32    150.20 o
  -9   3  13       88.04       66.28     55.77 o
  -7   3  13        2.03      -34.58     66.28 o
  -5   3  13       14.93       -1.13     52.73 o
  -3   3  13        1.68      -25.92     45.97 o
  -1   3  13        1.10      -43.27     43.27 o
   1   3  13      300.99      322.99     47.13 o
   3   3  13      191.09      135.48     58.49 o
   5   3  13      402.77      362.56     60.33 o
   7   3  13       60.62        2.88     74.85 o
   9   3  13       13.46       64.65     80.25 o
  11   3  13       29.66      -90.03    149.12 o
  13   3  13       58.44     -124.52    130.13 o
 -12   4  13        5.80       35.86     95.17 o
 -10   4  13      241.83       69.07    102.47 o
  -8   4  13       18.68      -63.41     63.63 o
  -6   4  13       28.38       46.17     54.57 o
  -4   4  13       99.74       76.97     56.55 o
  -2   4  13      104.66       50.16     46.55 o
   0   4  13       26.79       -7.93     66.73 o
   2   4  13       13.96      -16.04     57.18 o
   4   4  13      230.82      188.38     62.57 o
   6   4  13       74.54      112.38     68.07 o
   8   4  13      126.76       41.60     75.80 o
  10   4  13       43.17      -54.78    197.75 o
  12   4  13       25.74       85.77    138.37 o
 -11   5  13        8.25       45.87     90.09 o
  -9   5  13      144.30       93.79     81.35 o
  -7   5  13       85.41       36.95     60.75 o
  -5   5  13        3.02      -15.87     69.90 o
  -3   5  13       27.83      -20.44     60.77 o
  -1   5  13      124.15      100.74     70.19 o
   1   5  13      150.87      106.84     57.62 o
   3   5  13       38.78       26.17     60.61 o
   5   5  13       93.28      153.71     69.10 o
   7   5  13        4.69      -69.18     69.18 o
   9   5  13       63.85      189.75    128.78 o
  11   5  13        0.62       41.11    277.18 o
 -12   6  13       11.42      -73.62    102.84 o
 -10   6  13       32.90      -55.45     86.95 o
  -8   6  13       45.79      149.01     92.21 o
  -6   6  13      127.58      226.42     82.64 o
  -4   6  13       62.21      136.24     67.55 o
  -2   6  13       29.87      -80.86     80.86 o
   0   6  13       11.62      -61.21     61.21 o
   2   6  13       67.80       52.44     62.54 o
   4   6  13       82.91      -47.49    112.05 o
   6   6  13       15.41       93.44     97.65 o
   8   6  13        3.82       16.03    142.93 o
  10   6  13      125.66       96.30    110.71 o
 -11   7  13       27.14       13.36    100.73 o
  -9   7  13       55.87      -15.68    101.22 o
  -7   7  13       25.43      -99.37    115.61 o
  -5   7  13      225.45      262.78    100.06 o
  -3   7  13       47.87       47.96     70.97 o
  -1   7  13      286.06      207.06     71.42 o
   1   7  13       34.94      -50.05     67.84 o
   3   7  13       16.43      -28.36     69.40 o
   5   7  13      320.05      292.54    104.21 o
   7   7  13       13.94       15.11    115.89 o
   9   7  13       11.83      189.34    187.66 o
  -8   8  13       33.83     -104.50    104.50 o
  -6   8  13       69.40      -76.57    105.71 o
  -4   8  13      309.54      296.75    101.42 o
  -2   8  13       16.30      -31.75     75.67 o
   0   8  13       22.37       23.43     74.64 o
   2   8  13        8.92      -69.72     69.72 o
   4   8  13      254.68      311.23    109.41 o
   6   8  13        1.22     -111.36    111.36 o
   8   8  13        1.45     -111.38    118.93 o
  -7   9  13       91.47      124.17    114.75 o
  -5   9  13      108.51       98.14    111.02 o
  -3   9  13      162.54      131.20    101.17 o
  -1   9  13       12.00      -25.11     80.92 o
   1   9  13        2.14      -77.55     77.55 o
   3   9  13       86.48     -108.63    108.63 o
   5   9  13       42.66       11.95    111.28 o
   7   9  13       12.82      -71.83    149.12 o
  -6  10  13      141.44      128.71    123.42 o
  -4  10  13       64.40       96.49    115.50 o
  -2  10  13        8.44     -112.48    112.48 o
   0  10  13       93.77      232.76    153.38 o
   2  10  13       12.34     -124.79    124.79 o
   4  10  13       64.88       43.01    115.55 o
 -12   0  14     2375.06     2497.92    170.75 o
 -10   0  14     5430.56     5752.07    211.14 o
  -8   0  14     6086.20     6533.43    223.58 o
  -6   0  14     9766.58     9927.37    549.49 o
  -4   0  14    12222.56    11896.11    430.95 o
  -2   0  14    22415.67    22291.56    755.31 o
   0   0  14    14560.71    15754.59    703.48 o
   2   0  14    15026.16    14121.80    493.99 o
   4   0  14     9567.43     9578.40    486.27 o
   6   0  14    10181.53    10834.21    400.00 o
   8   0  14    14386.44    15287.17    544.39 o
  10   0  14     5854.45     6065.45    372.81 o
  12   0  14     3309.40     3189.95    272.31 o
 -13   1  14     1803.30     1970.76    121.96 o
 -11   1  14     3571.46     3472.96    120.57 o
  -9   1  14     5341.75     5170.06    138.91 o
  -7   1  14     8464.85     8476.15    207.33 o
  -5   1  14    11365.00    11235.75    257.98 o
  -3   1  14    18495.06    18150.76    441.28 o
  -1   1  14    16025.00    15932.95    391.44 o
   1   1  14    11334.89    11222.92    284.05 o
   3   1  14    14162.69    14360.07    356.15 o
   5   1  14    13501.35    14125.63    352.52 o
   7   1  14    10156.53    10490.84    318.70 o
   9   1  14     9394.87     9412.67    300.89 o
  11   1  14     3871.89     4160.40    183.92 o
  13   1  14     2969.65     2612.91    246.38 o
 -12   2  14     2366.81     2420.82    128.03 o
 -10   2  14     4023.11     3975.70    134.53 o
  -8   2  14     5530.98     5343.22    153.62 o
  -6   2  14    12106.11    12994.95    331.38 o
  -4   2  14    13303.35    13621.84    304.42 o
  -2   2  14    13546.77    13046.52    290.92 o
   0   2  14    12571.05    12467.46    313.11 o
   2   2  14     9584.79     9791.99    253.91 o
   4   2  14    18761.32    17908.86    506.55 o
   6   2  14     9007.53     8835.64    278.08 o
   8   2  14     9682.12     9647.27    304.04 o
  10   2  14     6016.58     6403.89    234.68 o
  12   2  14     2911.67     2654.18    197.06 o
 -13   3  14     1365.24     1179.90    117.02 o
 -11   3  14     3123.31     3277.60    198.80 o
  -9   3  14     4376.51     4880.12    148.26 o
  -7   3  14     8724.28     8984.18    251.42 o
  -5   3  14     9018.07     9041.29    218.41 o
  -3   3  14    14013.74    13883.20    309.26 o
  -1   3  14    13776.35    14052.36    311.52 o
   1   3  14     8076.96     8426.29    225.84 o
   3   3  14    12773.41    13341.81    390.48 o
   5   3  14    12236.06    12115.26    361.11 o
   7   3  14     9296.80     9697.55    305.98 o
   9   3  14     7395.76     7177.16    249.23 o
  11   3  14     3964.13     3726.04    232.26 o
 -12   4  14     1684.99     1633.38    119.58 o
 -10   4  14     3210.73     3136.46    164.70 o
  -8   4  14     6404.65     6334.05    193.93 o
  -6   4  14     8236.30     7796.52    199.05 o
  -4   4  14     8917.61     8650.20    208.64 o
  -2   4  14    11597.10    11510.80    261.68 o
   0   4  14     7432.61     7138.07    233.01 o
   2   4  14    10128.59    10108.63    265.71 o
   4   4  14    12273.88    11729.80    352.87 o
   6   4  14     8920.03     8886.23    287.02 o
   8   4  14     7252.40     6896.83    243.58 o
  10   4  14     4947.62     4983.26    273.06 o
  12   4  14     2199.51     2225.72    382.53 o
 -11   5  14     1896.37     1987.22    124.94 o
  -9   5  14     4312.90     4230.01    167.21 o
  -7   5  14     6038.54     6017.71    187.05 o
  -5   5  14     7698.65     7674.42    218.50 o
  -3   5  14     6724.64     6931.77    199.11 o
  -1   5  14     9558.00     9842.92    260.95 o
   1   5  14     5951.97     5685.41    203.36 o
   3   5  14    10727.90    10546.80    280.59 o
   5   5  14     9339.18     9757.12    265.87 o
   7   5  14     5364.06     5089.34    210.20 o
   9   5  14     6708.24     6878.99    324.64 o
  11   5  14     2663.17     2734.38    215.09 o
 -10   6  14     1988.05     2148.08    130.33 o
  -8   6  14     4646.13     4775.25    174.00 o
  -6   6  14     6367.68     6430.64    257.01 o
  -4   6  14     4727.46     4843.88    188.87 o
  -2   6  14     6326.39     6661.53    197.69 o
   0   6  14     6982.35     6821.22    200.42 o
   2   6  14     7024.63     7613.20    217.41 o
   4   6  14     8069.80     7968.31    336.60 o
   6   6  14     5160.07     5255.13    214.20 o
   8   6  14     4751.56     4582.58    210.74 o
  10   6  14     4470.27     3722.59    243.71 o
  -9   7  14     2081.96     1646.54    160.47 o
  -7   7  14     4231.67     4326.08    196.77 o
  -5   7  14     5686.17     5601.10    214.41 o
  -3   7  14     3970.01     4015.90    173.13 o
  -1   7  14     4122.01     4090.65    149.52 o
   1   7  14     5076.14     5119.94    171.85 o
   3   7  14     7598.69     7387.68    218.97 o
   5   7  14     4640.62     4779.06    205.40 o
   7   7  14     3798.60     3766.54    189.63 o
   9   7  14     3280.07     3155.88    205.93 o
  -8   8  14     2360.34     2464.65    250.83 o
  -6   8  14     3066.33     3031.13    288.84 o
  -4   8  14     4163.34     4339.14    280.04 o
  -2   8  14     3317.63     3422.09    139.44 o
   0   8  14     3144.96     3446.80    138.93 o
   2   8  14     4714.11     4671.42    169.23 o
   4   8  14     4377.76     4589.55    207.12 o
   6   8  14     2763.93     2866.90    164.27 o
   8   8  14     2783.84     2717.88    182.33 o
  -7   9  14     1972.59     1980.16    272.65 o
  -5   9  14     2494.67     2523.79    284.64 o
  -3   9  14     2564.71     2599.71    151.77 o
  -1   9  14     3047.61     3255.44    141.75 o
   1   9  14     3166.78     3318.87    143.12 o
   3   9  14     2816.77     3061.63    241.14 o
   5   9  14     2163.01     2120.99    153.31 o
  -4  10  14     1576.46     1669.22    143.84 o
  -2  10  14     2141.46     2301.66    202.50 o
   0  10  14     2253.43     2352.26    206.31 o
   2  10  14     1878.17     2016.93    149.23 o
 -11   1  15        5.41      -51.89     72.14 o
  -9   1  15        8.67      -68.53     68.53 o
  -7   1  15       21.26      -60.83     60.83 o
  -5   1  15       32.82      -61.30     61.30 o
  -3   1  15       42.28      -56.93     60.53 o
  -1   1  15      728.81      868.03     83.29 o
   1   1  15        7.17      -68.54     68.54 o
   3   1  15        0.11      -56.38     56.38 o
   5   1  15        2.05      -28.47     60.46 o
   7   1  15        6.29       16.34     83.39 o
   9   1  15        9.67      -44.82     85.28 o
  11   1  15        0.56       -8.09    105.69 o
 -12   2  15        0.17     -105.64    105.64 o
 -10   2  15       21.07      -54.74     68.54 o
  -8   2  15      111.10       11.88     65.45 o
  -6   2  15       49.98      -56.35     96.75 o
  -4   2  15      156.24      129.75     61.96 o
  -2   2  15       53.69       33.22     59.37 o
   0   2  15      586.59      720.29     71.30 o
   2   2  15       16.81       14.34     64.57 o
   4   2  15      129.48      130.83     77.63 o
   6   2  15       10.21       38.47    115.48 o
   8   2  15        4.21      -67.19     86.72 o
  10   2  15       12.53      -68.64     95.19 o
  12   2  15        1.70      -23.58    136.97 o
 -11   3  15        6.94      -35.93    115.32 o
  -9   3  15      299.25      213.81     71.14 o
  -7   3  15       20.66      -34.39     71.12 o
  -5   3  15       52.61      -61.85     63.40 o
  -3   3  15        1.55      -54.05     54.05 o
  -1   3  15      824.48      801.44     68.84 o
   1   3  15      585.21      531.31     79.58 o
   3   3  15      608.26      564.13     86.93 o
   5   3  15       19.21      -78.12     78.12 o
   7   3  15       94.96       47.25     81.17 o
   9   3  15       14.42       29.66     90.35 o
  11   3  15       10.05      -61.59    139.29 o
 -10   4  15      168.44       76.44    167.12 o
  -8   4  15       31.13      -12.42    112.55 o
  -6   4  15       17.11      -25.92     81.89 o
  -4   4  15       64.47       30.85     57.80 o
  -2   4  15      786.91      783.81     75.33 o
   0   4  15      265.47      155.06    116.71 o
   2   4  15        4.31       14.71     80.44 o
   4   4  15       98.97      -56.69     80.62 o
   6   4  15      163.99      105.08     90.41 o
   8   4  15       56.82        1.98     89.77 o
  10   4  15        2.03      258.35    147.68 o
 -11   5  15       15.13      -23.97     99.35 o
  -9   5  15       99.56       87.54     94.79 o
  -7   5  15       31.94      -80.82     80.82 o
  -5   5  15       35.22      -67.30     67.30 o
  -3   5  15       35.88      -66.85     66.85 o
  -1   5  15      218.90       89.22     69.25 o
   1   5  15      215.14      137.48     87.26 o
   3   5  15        4.13        0.48     81.97 o
   5   5  15       13.75       -0.91     86.97 o
   7   5  15        9.48      123.24     86.38 o
   9   5  15       20.54       70.73    200.99 o
 -10   6  15       31.38     -100.16    100.16 o
  -8   6  15       57.90      -60.84    122.34 o
  -6   6  15       77.31       -8.78    104.46 o
  -4   6  15      268.76      286.28     81.92 o
  -2   6  15       76.98       44.84     72.09 o
   0   6  15       65.15       24.84     71.38 o
   2   6  15      252.65      251.19     75.49 o
   4   6  15       46.94       84.41    129.16 o
   6   6  15       46.94      -59.31    135.69 o
   8   6  15        1.33       18.89    138.67 o
  -9   7  15       26.55      -53.49    163.71 o
  -7   7  15       50.80       16.92    112.81 o
  -5   7  15      237.52      293.08    102.80 o
  -3   7  15       28.99      -58.83     75.02 o
  -1   7  15       43.08      -74.94     74.94 o
   1   7  15      127.42      215.97     79.51 o
   3   7  15       59.85       -3.66     74.64 o
   5   7  15       87.93       61.41    110.04 o
   7   7  15       72.88      -10.81    149.50 o
  -6   8  15      115.49      104.85    111.62 o
  -4   8  15      201.87       76.22    113.48 o
  -2   8  15        2.66      -66.54     82.64 o
   0   8  15        2.98      -61.22     80.29 o
   2   8  15       52.98      -77.08     77.08 o
   4   8  15      200.54      260.57    115.86 o
   6   8  15       87.59      159.21    117.01 o
  -5   9  15      135.48       60.35    112.06 o
  -3   9  15       61.30      120.41    109.46 o
  -1   9  15        2.91       44.08     85.16 o
   1   9  15       31.79      112.91     88.44 o
   3   9  15       41.29       48.17    118.35 o
   5   9  15      164.11      127.89    130.32 o
 -12   0  16     2109.32     1956.79    164.20 o
 -10   0  16     3718.76     3670.36    207.48 o
  -8   0  16     5119.14     5600.40    255.64 o
  -6   0  16     7856.94     7841.51    313.65 o
  -4   0  16     6592.37     5868.67    602.98 o
  -2   0  16    10272.92     9585.86    612.70 o
   0   0  16    11844.58    11606.04    732.65 o
   2   0  16     9026.50     9318.84    440.89 o
   4   0  16     9012.13     8532.53    331.23 o
   6   0  16    11157.50    11371.72    422.89 o
   8   0  16     6889.17     7287.61    431.16 o
  10   0  16     4394.88     3916.12    304.73 o
 -11   1  16     2853.20     2855.64    134.51 o
  -9   1  16     4090.77     4308.39    158.38 o
  -7   1  16     5382.78     5568.66    284.96 o
  -5   1  16     8523.25     8451.38    234.77 o
  -3   1  16     6926.16     6476.49    192.80 o
  -1   1  16    11117.86    11068.92    288.04 o
   1   1  16     8985.74     8828.15    240.68 o
   3   1  16     6801.09     6791.96    196.46 o
   5   1  16    13238.07    13032.43    390.52 o
   7   1  16     8242.96     7469.22    253.24 o
   9   1  16     4769.99     4718.47    194.56 o
  11   1  16     2835.27     2683.90    172.79 o
 -10   2  16     3977.80     4061.19    157.35 o
  -8   2  16     3006.30     2782.21    121.72 o
  -6   2  16     7788.33     7701.57    254.86 o
  -4   2  16     8260.39     8577.05    236.85 o
  -2   2  16     7125.56     6884.07    198.46 o
   0   2  16     9521.02     9311.05    252.32 o
   2   2  16     7389.31     7166.42    440.42 o
   4   2  16    11147.80    11781.00    355.50 o
   6   2  16    10343.46    10011.45    314.89 o
   8   2  16     5290.47     4954.42    203.80 o
  10   2  16     3225.12     3355.94    165.74 o
 -11   3  16     2449.66     2534.27    200.39 o
  -9   3  16     3350.19     3786.63    134.47 o
  -7   3  16     4913.60     5304.09    205.08 o
  -5   3  16     6654.71     6633.30    197.04 o
  -3   3  16     6392.01     6056.48    183.56 o
  -1   3  16     7640.26     7327.38    245.38 o
   1   3  16    10177.02     9841.45    309.33 o
   3   3  16     8056.33     7665.12    256.81 o
   5   3  16     9885.18     9582.39    306.54 o
   7   3  16     6196.15     6327.24    233.50 o
   9   3  16     3825.30     3471.40    210.75 o
 -10   4  16     2393.00     2257.78    206.73 o
  -8   4  16     3765.81     3645.70    132.76 o
  -6   4  16     5273.37     5581.69    183.30 o
  -4   4  16     5234.49     5265.57    199.47 o
  -2   4  16     5134.00     5111.71    193.93 o
   0   4  16     7726.02     7766.30    317.18 o
   2   4  16     9527.59     9148.24    296.07 o
   4   4  16     8092.08     7409.44    253.90 o
   6   4  16     5853.26     5699.57    310.12 o
   8   4  16     4135.21     3859.37    190.64 o
  10   4  16     2685.56     2644.93    208.61 o
  -9   5  16     2698.20     2379.82    130.43 o
  -7   5  16     3821.45     3587.86    168.16 o
  -5   5  16     5005.07     5115.23    174.55 o
  -3   5  16     3071.39     3059.08    126.59 o
  -1   5  16     6170.57     6589.54    267.18 o
   1   5  16     7680.54     7860.41    637.02 o
   3   5  16     8456.15     8270.79    276.95 o
   5   5  16     5293.60     5244.90    262.94 o
   7   5  16     3872.63     3694.33    177.20 o
   9   5  16     2693.00     2747.26    405.23 o
  -8   6  16     2793.71     2520.90    191.27 o
  -6   6  16     3519.57     3436.56    183.33 o
  -4   6  16     3637.18     3916.01    153.97 o
  -2   6  16     2542.61     2751.87    121.43 o
   0   6  16     7076.45     6898.66    239.76 o
   2   6  16     6309.52     6076.85    220.76 o
   4   6  16     5247.88     5025.59    265.81 o
   6   6  16     3945.04     3719.03    275.55 o
   8   6  16     2170.10     2439.26    199.23 o
  -7   7  16     2578.86     2424.28    169.77 o
  -5   7  16     2766.54     2942.38    161.20 o
  -3   7  16     2777.70     2764.38    153.48 o
  -1   7  16     3253.79     3325.96    138.36 o
   1   7  16     4661.98     4995.55    176.01 o
   3   7  16     4375.66     4453.68    213.05 o
   5   7  16     3729.45     3929.94    234.48 o
   7   7  16     2702.85     2671.57    207.88 o
  -6   8  16     2088.94     2327.13    158.39 o
  -4   8  16     1873.11     2050.48    145.87 o
  -2   8  16     2661.90     2660.22    128.89 o
   0   8  16     3187.17     3165.21    141.58 o
   2   8  16     2811.29     2671.50    160.84 o
   4   8  16     3211.99     2994.32    202.63 o
  -3   9  16     1380.71     1413.70    135.37 o
  -1   9  16     2381.58     2329.54    128.70 o
   1   9  16     2192.38     2232.91    149.61 o
 -11   1  17        5.91      -86.28     86.28 o
  -9   1  17        4.40      -81.38     81.38 o
  -7   1  17        4.19      -70.66     70.66 o
  -5   1  17       13.45      -64.13     64.13 o
  -3   1  17       16.28      -49.58     68.53 o
  -1   1  17        0.19      -66.80     66.80 o
   1   1  17        5.06      -44.21     67.92 o
   3   1  17        5.62      -76.12     76.12 o
   5   1  17        0.36      -59.99     82.00 o
   7   1  17        2.79       16.47     85.91 o
   9   1  17        7.45        5.45    114.00 o
 -10   2  17        1.31      -85.96     85.96 o
  -8   2  17       19.99       -7.85     77.48 o
  -6   2  17        0.46      -88.50     88.50 o
  -4   2  17      162.26       70.99     68.32 o
  -2   2  17        7.57       12.82     71.34 o
   0   2  17       13.62       51.09     67.85 o
   2   2  17       29.79       31.46     78.64 o
   4   2  17       18.12      -93.84    113.89 o
   6   2  17        5.95      -84.83     90.88 o
   8   2  17        3.30      101.87     97.62 o
  10   2  17       33.09     -105.05    105.05 o
  -9   3  17       86.17       10.27     85.00 o
  -7   3  17        3.86     -149.45    149.45 o
  -5   3  17       25.44      -44.03    108.09 o
  -3   3  17       90.13      -12.26    100.13 o
  -1   3  17       19.12      -38.36    101.99 o
   1   3  17        9.65      -85.38     85.38 o
   3   3  17       44.62      -83.02     84.02 o
   5   3  17       78.01        4.51     86.63 o
   7   3  17       21.12       51.35     96.32 o
   9   3  17       84.89       41.12     99.89 o
 -10   4  17       17.21      109.84    135.69 o
  -8   4  17       98.12       48.79    109.02 o
  -6   4  17        5.24      -41.24    100.13 o
  -4   4  17       14.68      -86.17     86.17 o
  -2   4  17      173.87      119.43     84.02 o
   0   4  17       36.74     -113.72    113.72 o
   2   4  17       46.28      -40.74     86.70 o
   4   4  17       27.74      -49.88    100.39 o
   6   4  17       17.92       28.99     96.29 o
   8   4  17       15.03      -37.43    134.13 o
  -9   5  17       39.45     -100.74    100.74 o
  -7   5  17       27.77     -130.07    130.07 o
  -5   5  17       66.18        1.61     88.54 o
  -3   5  17        1.64      -98.78     98.78 o
  -1   5  17       88.07      111.79     82.46 o
   1   5  17       87.76       10.01     86.18 o
   3   5  17       42.46      -17.26     98.90 o
   5   5  17       15.53      -31.55     98.95 o
   7   5  17        0.86       57.52    147.50 o
  -8   6  17       43.09       39.26    111.28 o
  -6   6  17       13.33      -20.65    104.28 o
  -4   6  17       80.38      -35.00     88.71 o
  -2   6  17        3.82       40.12     92.56 o
   0   6  17       82.77      -24.02    121.80 o
   2   6  17       96.23       47.74     92.90 o
   4   6  17       68.68       16.29    140.96 o
   6   6  17        7.14      -64.25    149.43 o
  -5   7  17       13.57       31.49    115.43 o
  -3   7  17       91.38       34.43     86.11 o
  -1   7  17        9.20       22.12     98.22 o
   1   7  17      162.59       53.70     94.23 o
   3   7  17       68.76      -50.76    118.17 o
   5   7  17       44.90     -140.96    140.96 o
  -4   8  17       17.16      -24.49    230.42 o
  -2   8  17       74.70      -20.27    145.52 o
   0   8  17       77.97      -98.93     98.93 o
   2   8  17       48.96        0.65    101.60 o
 -10   0  18     2603.20     2658.17    186.12 o
  -8   0  18     3588.55     3738.11    208.75 o
  -6   0  18     2868.38     2850.93    179.06 o
  -4   0  18     3746.16     3428.43    206.31 o
  -2   0  18     6598.95     6559.86    283.04 o
   0   0  18     7899.00     8069.47    721.31 o
   2   0  18     7458.65     7498.41    604.60 o
   4   0  18     7675.87     6787.77    292.21 o
   6   0  18     4651.13     4052.28    314.46 o
   8   0  18     4107.68     4470.47    333.91 o
  -9   1  18     3380.31     3285.71    141.95 o
  -7   1  18     2758.98     2664.42    123.61 o
  -5   1  18     3464.48     3361.42    138.90 o
  -3   1  18     5198.06     5024.21    204.01 o
  -1   1  18     8227.61     8272.94    238.24 o
   1   1  18     7238.55     7337.16    253.61 o
   3   1  18     7102.62     6979.36    239.47 o
   5   1  18     6285.86     6348.27    232.07 o
   7   1  18     4574.23     4626.27    240.66 o
   9   1  18     3665.50     3571.67    218.69 o
  -8   2  18     2605.77     2642.50    124.27 o
  -6   2  18     2722.59     2600.59    139.07 o
  -4   2  18     4379.68     4430.24    156.08 o
  -2   2  18     7048.66     7065.90    211.23 o
   0   2  18     6310.23     6132.84    226.94 o
   2   2  18     6984.75     6872.81    243.79 o
   4   2  18     6073.79     6148.26    255.56 o
   6   2  18     5434.67     5183.97    348.36 o
   8   2  18     3513.19     3625.89    175.03 o
  -9   3  18     2356.97     2343.47    121.19 o
  -7   3  18     2484.10     2658.31    169.64 o
  -5   3  18     3625.12     3826.94    152.06 o
  -3   3  18     4367.98     4579.25    186.56 o
  -1   3  18     6293.72     6545.23    295.04 o
   1   3  18     6578.03     6629.17    238.58 o
   3   3  18     5886.60     5612.23    215.98 o
   5   3  18     5532.30     5361.06    212.60 o
   7   3  18     2976.14     3001.96    298.01 o
  -8   4  18     2034.09     2188.38    162.41 o
  -6   4  18     3236.48     3013.83    206.82 o
  -4   4  18     3695.65     3722.40    173.96 o
  -2   4  18     4120.25     4049.71    177.84 o
   0   4  18     5961.98     6479.93    562.46 o
   2   4  18     5526.60     5622.32    219.66 o
   4   4  18     5822.00     5627.23    223.81 o
   6   4  18     2924.63     2513.98    247.18 o
   8   4  18     2266.48     1997.22    141.88 o
  -7   5  18     2418.84     2125.44    205.86 o
  -5   5  18     3178.91     3213.34    253.85 o
  -3   5  18     3128.03     3373.47    178.50 o
  -1   5  18     3593.24     3872.27    176.06 o
   1   5  18     5059.64     5331.08    206.17 o
   3   5  18     5433.60     5416.98    271.86 o
   5   5  18     3360.21     3238.19    192.88 o
   7   5  18     1817.79     1408.06    170.58 o
  -6   6  18     2182.32     2293.08    191.42 o
  -4   6  18     3207.71     3292.42    166.80 o
  -2   6  18     2288.41     2277.62    133.08 o
   0   6  18     3649.44     3861.21    180.32 o
   2   6  18     4112.08     3911.29    207.46 o
   4   6  18     3912.93     4200.93    252.67 o
  -3   7  18     2587.45     2683.09    155.32 o
  -1   7  18     2330.24     2430.49    143.84 o
   1   7  18     2790.40     2659.96    143.82 o
   3   7  18     3077.26     3257.13    173.71 o
  -7   1  19       14.96      -76.20     76.20 o
  -5   1  19       15.32      -92.41     92.41 o
  -3   1  19        7.40      -84.10     84.10 o
  -1   1  19       15.07       22.01     79.31 o
   1   1  19       93.21       29.63     88.41 o
   3   1  19        2.66       64.75     94.82 o
   5   1  19       10.66        0.84     98.35 o
   7   1  19        2.11       49.21    128.31 o
  -8   2  19       34.27      -81.83     81.83 o
  -6   2  19       48.71      -42.24    101.33 o
  -4   2  19        0.53      -11.38     91.24 o
  -2   2  19       50.52       56.73    123.21 o
   0   2  19       37.10      -67.87     97.08 o
   2   2  19       38.88       38.93     92.46 o
   4   2  19        0.25     -100.03    100.03 o
   6   2  19       11.35       34.19    105.79 o
  -7   3  19      122.62     -104.73    104.73 o
  -5   3  19        3.70       21.23    142.47 o
  -3   3  19       43.12       44.42    112.10 o
  -1   3  19       19.82      -18.36    183.16 o
   1   3  19      126.94      126.75     98.35 o
   3   3  19       72.54       95.51    102.40 o
   5   3  19       42.43     -101.10    101.10 o
   7   3  19       39.46      118.47    109.53 o
  -6   4  19       14.23      102.23    109.62 o
  -4   4  19        2.17     -111.30    157.66 o
  -2   4  19       19.41        5.56    109.81 o
   0   4  19      246.04      226.90    137.54 o
   2   4  19       90.27      185.13    108.15 o
   4   4  19       11.19      -42.55     95.72 o
   6   4  19       11.59      -24.24    108.16 o
  -5   5  19       32.24     -102.31    102.31 o
  -3   5  19       16.28      -99.15     99.15 o
  -1   5  19       15.96       46.98     98.95 o
   1   5  19      131.76       71.88     96.32 o
   3   5  19        7.44       43.45    134.09 o
   5   5  19        2.72       23.91    116.68 o
  -4   6  19       68.32       17.08    107.72 o
  -2   6  19      103.69      240.14    101.64 o
   0   6  19       31.41      -98.75     98.75 o
   2   6  19       43.00      -19.96     99.52 o
  -6   0  20     2270.51     2271.83    262.59 o
  -4   0  20     3861.46     4314.86    346.87 o
  -2   0  20     3654.91     3379.66    447.37 o
   0   0  20     6522.05     6534.36    483.03 o
   2   0  20     4246.55     3767.00    314.46 o
   4   0  20     3341.98     3750.79    314.46 o
   6   0  20     3658.39     3783.21    330.67 o
  -7   1  20     1450.10     1651.77    155.37 o
  -5   1  20     3026.19     3340.77    165.74 o
  -3   1  20     3616.74     3705.25    180.53 o
  -1   1  20     5085.54     5056.73    212.12 o
   1   1  20     5737.62     5410.81    217.00 o
   3   1  20     3096.72     2669.25    148.47 o
   5   1  20     3228.40     3134.23    199.39 o
  -6   2  20     1694.85     1702.33    141.27 o
  -4   2  20     3375.72     3486.74    166.42 o
  -2   2  20     4276.20     4021.65    238.10 o
   0   2  20     5177.62     5422.52    307.42 o
   2   2  20     4213.26     4225.71    191.70 o
   4   2  20     2422.35     2489.76    158.16 o
   6   2  20     3466.90     3292.46    177.56 o
  -5   3  20     2695.71     2597.88    200.47 o
  -3   3  20     2974.20     2866.15    154.80 o
  -1   3  20     4304.54     4036.70    234.89 o
   1   3  20     4384.67     4478.63    202.04 o
   3   3  20     2886.37     2916.98    268.81 o
   5   3  20     2854.22     2725.49    162.56 o
  -4   4  20     2674.42     2702.05    154.45 o
  -2   4  20     2614.40     2490.99    160.16 o
   0   4  20     4027.27     4552.21    259.26 o
   2   4  20     3041.88     2977.44    167.08 o
   4   4  20     2594.02     2408.73    155.51 o
  -3   5  20     2474.56     2226.62    194.20 o
  -1   5  20     2106.91     2084.20    139.16 o
   1   5  20     3330.89     3470.04    334.22 o
  -5   1  21        0.17     -108.34    108.34 o
  -3   1  21        5.24      153.01    171.01 o
  -1   1  21        1.36     -104.14    106.65 o
   1   1  21        6.83       15.61    105.98 o
   3   1  21       16.48      -92.07    131.79 o
  -4   2  21        0.87       10.47     96.43 o
  -2   2  21        9.31     -107.47    127.68 o
   0   2  21        3.61       33.27    110.89 o
   2   2  21       35.17      -32.37    102.56 o
  -3   3  21        1.91       23.26    100.13 o
  -1   3  21        6.52        4.58    200.99 o
   1   3  21       29.25      -25.43    113.62 o
 
